# Supplementary material for: Degree of Hybridization in Seed Stands of Pinus engelmannii Carr. In the Sierra Madre Occidental, Durango, Mexico
Source: PLoS One. 2016 Apr 11;11(4):e0152651. doi: 10.1371/journal.pone.0152651 (PMC4827862; doi:10.1371/journal.pone.0152651)
Supplement: S1 Dataset — (XLSX) [file pone.0152651.s001.xlsx]

## Sheet: Data
										AFLPs
Stand	Species	Tree	Y	X	DBH	DBH 20 years	Age	CAI	CAI 20	75	76	79	80	81	82	83	84	85	86	88	90	91	92	93	94	95	96	97	98	99	100	101	102	103	104	105	106	107	108	109	110	112	113	114	115	118	120	122	123
Abrevaderos	Pinus arizonica var cooperi	1	2593374	507914						0	0	1	1	0	0	0	1	0	0	0	0	1	1	0	0	1	0	0	0	1	0	1	0	0	1	0	1	0	1	0	0	0	1	1	0	0	1	0	0
Abrevaderos	Pinus arizonica var cooperi	4	2593380	507920						0	0	0	0	1	0	0	1	0	0	0	1	1	0	1	0	0	1	0	0	1	0	1	0	0	1	0	1	0	1	0	0	1	1	0	1	1	1	0	0
Abrevaderos	Pinus arizonica var cooperi	7	2593324	507903						0	1	1	0	0	0	0	1	1	0	0	0	1	0	0	0	1	0	0	0	1	0	0	0	1	1	0	1	0	1	0	0	1	1	0	0	0	1	0	0
Abrevaderos	Pinus arizonica var cooperi	10	2593317	507905						0	0	1	0	0	0	0	1	1	0	0	1	1	0	1	0	1	1	1	0	1	0	1	0	0	1	0	1	0	1	0	0	1	1	0	0	0	1	0	0
Abrevaderos	Pinus arizonica var cooperi	13	2593321	507882						0	0	1	0	1	0	0	1	1	0	0	1	1	0	0	0	0	1	1	0	0	1	0	0	0	1	0	1	0	0	0	0	0	0	1	0	0	1	0	0
Abrevaderos	Pinus arizonica var cooperi	22	2593279	507866						0	0	1	0	1	0	1	0	1	0	0	0	1	0	0	0	1	0	0	0	0	1	1	0	1	0	0	1	1	1	0	0	1	0	0	1	0	0	0	0
Abrevaderos	Pinus arizonica var cooperi	28	2593263	507885						0	0	1	0	1	0	1	0	1	0	0	0	1	1	0	1	0	0	0	0	1	0	1	0	0	1	1	0	1	1	0	1	1	1	0	0	1	1	0	0
Abrevaderos	Pinus arizonica var cooperi	31	2593276	507898						0	1	1	0	0	1	0	1	1	0	0	0	1	0	0	0	1	0	1	0	1	0	1	0	0	1	0	1	0	0	0	1	1	1	0	1	0	1	0	0
Abrevaderos	Pinus arizonica var cooperi	34	2593307	507919						0	1	1	1	0	0	0	0	0	0	0	1	1	0	1	0	1	1	1	0	1	0	0	0	0	1	0	1	0	0	0	1	1	1	0	1	0	1	0	0
Abrevaderos	Pinus arizonica var cooperi	37	2593298	507929						0	0	1	0	1	0	0	1	1	0	0	1	1	0	0	0	1	1	0	0	0	1	0	0	0	1	0	0	0	0	0	0	1	0	0	1	1	1	0	0
Abrevaderos	Pinus arizonica var cooperi	40	2593247	507902						0	0	0	0	1	0	0	0	0	0	0	1	1	0	0	1	1	1	0	0	1	0	1	0	1	1	0	1	0	1	0	1	1	1	1	0	0	0	0	0
Abrevaderos	Pinus arizonica var cooperi	43	2593238	507891						0	0	1	0	1	1	0	1	1	0	0	1	1	0	1	1	1	1	0	0	1	0	1	0	1	1	0	0	1	1	0	1	1	0	0	0	0	1	0	0
Abrevaderos	Pinus arizonica var cooperi	46	2593245	507887						0	1	1	0	1	0	1	1	1	0	0	1	0	0	1	0	0	0	0	0	1	0	1	0	1	1	0	0	1	1	0	0	0	0	1	0	0	1	1	0
Abrevaderos	Pinus arizonica var cooperi	49	2593164	507867						0	0	1	1	1	0	0	1	1	0	0	1	0	1	0	1	1	1	1	0	0	1	1	0	1	1	0	1	1	1	0	1	1	1	0	1	0	1	0	0
Abrevaderos	Pinus arizonica var cooperi	52	2593174	507884						0	0	1	0	1	0	0	0	0	0	0	1	1	0	1	0	1	1	0	0	0	0	1	0	0	1	0	1	0	1	0	0	1	1	0	1	1	1	0	0
Abrevaderos	Pinus arizonica var cooperi	55	2593146	507884						0	0	1	1	0	1	1	0	1	0	0	1	0	0	1	0	1	1	0	0	0	1	1	0	1	1	0	0	1	1	0	1	1	0	0	0	0	1	0	0
Abrevaderos	Pinus arizonica var cooperi	58	2593134	507866						0	1	1	0	1	0	0	1	1	0	0	1	0	0	0	0	1	1	0	0	1	0	0	0	0	0	0	1	0	0	0	0	1	1	0	1	0	1	0	0
Abrevaderos	Pinus arizonica var cooperi	64	2593123	507852						0	0	0	0	1	0	0	1	1	0	0	1	1	0	0	0	1	1	1	0	1	0	1	0	0	0	0	0	0	1	0	0	0	1	1	0	0	1	0	0
Abrevaderos	Pinus arizonica var cooperi	70	2593102	507878						0	0	1	1	0	0	0	0	0	0	0	1	1	0	1	0	1	1	0	0	0	0	1	0	1	1	0	1	0	1	0	1	1	1	0	0	0	1	0	0
Abrevaderos	Pinus arizonica var cooperi	73	2593090	507873						0	0	1	1	1	0	1	0	1	0	0	0	1	0	0	0	0	1	0	0	0	1	1	0	1	1	0	1	0	0	0	1	1	1	1	0	0	1	1	0
Abrevaderos	Pinus arizonica var cooperi	76	2593082	507864						1	0	1	1	1	1	0	1	1	1	0	1	1	1	1	0	1	1	1	0	0	1	1	1	1	1	0	1	1	1	1	1	1	1	1	1	0	1	1	1
Abrevaderos	Pinus arizonica var cooperi	79	2593071	507894						0	0	1	0	1	1	0	1	0	1	0	1	1	1	1	1	0	1	0	0	1	0	1	0	0	1	0	1	0	1	1	1	1	1	1	0	0	1	0	0
Abrevaderos	Pinus arizonica var cooperi	82	2593060	507866						0	0	1	0	0	0	0	1	1	0	0	1	1	0	1	0	1	1	0	0	1	0	1	0	0	1	0	1	0	1	0	0	0	1	1	0	0	1	0	0
Abrevaderos	Pinus arizonica var cooperi	88	2592961	507892						0	0	0	1	1	1	0	1	1	0	0	0	0	0	0	1	0	1	0	0	1	0	1	0	0	1	0	1	0	1	1	1	1	1	0	1	0	1	1	0
Abrevaderos	Pinus arizonica var cooperi	94	2593302	508016						0	1	1	0	0	0	1	0	1	0	0	1	1	0	0	0	1	1	0	0	1	0	0	0	0	1	0	1	0	1	0	0	1	1	1	0	1	1	0	0
Abrevaderos	Pinus arizonica var cooperi	97	2593316	508024						0	1	1	1	0	0	1	1	0	0	0	1	0	0	1	0	1	0	1	0	0	0	1	0	1	1	0	0	0	0	0	0	0	0	0	0	0	1	1	0
Abrevaderos	Pinus arizonica var cooperi	100	2593320	508064						0	0	1	1	0	0	0	0	1	0	0	1	1	0	0	0	1	1	1	0	0	0	0	0	0	1	0	1	0	0	0	0	0	1	1	0	1	1	0	0
Abrevaderos	Pinus arizonica var cooperi	109	2593329	508069						0	0	0	1	0	1	0	1	1	0	0	1	1	1	0	0	0	1	0	0	0	0	1	0	1	1	0	1	0	1	0	1	1	1	0	0	0	1	0	0
Abrevaderos	Pinus arizonica var cooperi	112	2593326	508093						0	0	1	0	1	0	0	1	1	0	0	1	1	1	0	0	1	1	0	0	1	0	1	0	1	1	0	1	0	1	0	1	1	1	0	0	0	1	0	0
Abrevaderos	Pinus arizonica var cooperi	115	2593310	508101						0	0	1	0	0	0	0	1	0	0	0	0	1	1	0	0	1	0	0	0	1	0	1	0	1	1	0	1	0	1	0	0	0	1	0	1	0	1	0	0
Abrevaderos	Pinus arizonica var cooperi	118	2593298	508114						0	0	1	0	1	0	0	1	1	0	0	1	0	0	1	0	1	1	1	0	0	1	1	0	0	1	0	1	0	1	0	0	0	1	0	0	0	1	0	0
Abrevaderos	Pinus arizonica var cooperi	121	2593324	508112						0	0	1	0	1	0	1	0	1	0	0	1	1	0	0	0	0	1	0	0	0	0	0	0	1	1	0	1	1	1	0	1	1	1	0	1	0	1	0	0
Abrevaderos	Pinus arizonica var cooperi	124	2593252	508127						0	1	1	0	1	1	0	1	1	0	0	1	1	0	1	1	1	1	1	0	0	1	1	0	0	1	0	1	1	1	0	1	1	1	0	1	0	1	0	0
Abrevaderos	Pinus arizonica var cooperi	127	2593383	508017						0	1	1	0	1	1	1	0	1	0	0	1	1	0	1	0	1	1	0	0	1	0	1	0	1	0	0	1	0	0	0	1	1	1	0	1	0	1	0	0
Abrevaderos	Pinus arizonica var cooperi	130	2593372	508025						0	1	0	0	1	1	0	1	1	0	0	0	1	1	0	0	0	1	1	0	0	0	0	0	0	1	0	1	0	0	0	1	1	1	0	1	0	0	0	0
Mexicanos	Pinus arizonica var cooperi	1	2.62412e+06	439584						0	0	1	0	0	0	0	1	0	1	0	1	0	0	1	0	1	1	1	0	1	0	1	0	0	1	0	0	1	0	1	1	1	1	1	1	1	1	1	0
Mexicanos	Pinus arizonica var cooperi	4	2.62414e+06	439530						1	0	1	0	1	0	1	1	0	1	0	0	0	0	1	0	1	1	1	0	1	0	1	0	1	1	0	0	1	0	1	0	0	1	1	1	1	0	1	0
Mexicanos	Pinus arizonica var cooperi	7	2.62409e+06	439499						0	0	1	0	0	0	1	1	0	1	0	1	1	0	1	0	1	1	1	0	1	0	1	0	1	1	0	0	0	0	1	1	1	0	1	1	0	0	1	0
Mexicanos	Pinus arizonica var cooperi	10	2.62411e+06	439487						1	0	1	0	1	0	1	1	0	1	0	0	0	0	1	0	0	1	1	0	1	0	1	0	1	1	0	0	1	0	1	0	1	0	1	1	1	0	0	0
Mexicanos	Pinus arizonica var cooperi	13	2.62406e+06	439501						1	0	1	0	1	0	1	1	0	0	0	1	0	0	1	0	0	1	0	0	1	0	1	0	0	1	0	0	1	0	1	0	0	1	1	1	0	0	1	0
Mexicanos	Pinus arizonica var cooperi	16	2.62405e+06	439464						0	0	1	0	1	0	1	1	0	1	0	0	0	0	1	0	1	1	0	0	1	0	1	0	1	1	0	0	1	0	1	0	0	0	1	1	0	0	0	0
Mexicanos	Pinus arizonica var cooperi	19	2.62412e+06	439462						1	0	1	0	0	0	0	0	0	1	0	1	0	0	1	0	1	1	1	0	1	0	1	0	0	1	0	0	0	0	1	0	0	1	1	1	1	0	0	0
Mexicanos	Pinus arizonica var cooperi	22	2.62416e+06	439445						1	0	1	0	1	0	1	1	0	0	0	0	0	0	1	0	1	1	0	0	1	0	1	1	0	1	0	0	0	0	1	1	0	1	1	1	0	0	0	0
Mexicanos	Pinus arizonica var cooperi	25	2.62407e+06	439445						0	1	1	0	0	0	1	1	0	1	0	0	1	0	1	0	1	1	1	0	1	0	1	0	0	1	0	0	1	0	1	1	1	1	1	1	0	1	1	1
Mexicanos	Pinus arizonica var cooperi	28	2.62407e+06	439425						1	0	1	0	1	1	1	1	0	1	0	0	0	0	1	0	0	1	0	0	1	0	1	1	1	1	0	0	1	0	1	1	1	1	1	1	1	0	0	0
Mexicanos	Pinus arizonica var cooperi	31	2.62414e+06	439405						0	0	1	0	1	0	1	1	0	1	0	0	0	1	1	0	1	1	1	0	1	0	1	0	1	1	0	0	1	0	1	0	0	1	1	1	0	1	1	1
Mexicanos	Pinus arizonica var cooperi	34	2.62409e+06	439388						1	1	1	0	1	0	1	1	0	1	0	0	0	0	1	0	1	1	1	0	1	0	1	0	1	1	0	0	0	0	1	0	0	1	1	1	1	0	1	0
Mexicanos	Pinus arizonica var cooperi	37	2.62416e+06	439425						0	0	1	0	0	0	1	1	0	1	0	0	1	0	1	0	1	1	0	0	1	0	1	0	1	1	0	0	1	0	1	1	1	1	1	1	0	1	1	0
Mexicanos	Pinus arizonica var cooperi	40	2.62399e+06	439416						1	0	1	0	0	0	0	1	0	0	0	0	0	0	1	0	0	1	1	0	1	0	1	0	0	1	0	0	1	0	1	0	1	1	1	1	1	0	1	0
Mexicanos	Pinus arizonica var cooperi	43	2.62406e+06	439391						1	0	1	0	1	0	0	1	0	1	0	1	0	0	1	0	1	1	0	0	1	0	1	0	1	1	0	0	1	0	1	0	0	1	1	1	1	0	1	0
Mexicanos	Pinus arizonica var cooperi	46	2.62415e+06	439383						1	0	1	0	0	0	1	1	0	1	0	1	0	0	1	0	1	1	0	0	1	0	1	0	1	1	0	0	1	0	1	0	1	1	1	1	1	1	1	0
Mexicanos	Pinus arizonica var cooperi	49	2.62417e+06	439369						0	1	1	0	1	0	1	0	0	1	0	1	1	0	1	0	1	1	1	1	1	0	1	0	1	1	1	0	1	0	1	0	1	0	1	1	1	0	1	0
Mexicanos	Pinus arizonica var cooperi	52	2.62419e+06	439323						0	1	1	0	1	0	1	1	1	0	0	1	1	0	1	0	1	1	1	0	1	0	1	0	1	1	1	0	1	0	1	1	1	1	1	1	1	0	1	0
Mexicanos	Pinus arizonica var cooperi	55	2.62419e+06	439292						0	1	1	0	1	0	1	1	1	0	0	1	1	0	1	0	1	1	1	0	1	0	1	0	1	1	0	0	1	0	1	1	1	1	1	1	1	1	0	1
Mexicanos	Pinus arizonica var cooperi	58	2.6242e+06	439273						0	1	1	0	1	1	1	1	1	0	0	1	1	0	1	0	1	1	1	0	1	0	1	0	1	1	0	0	1	0	1	1	0	1	1	1	1	1	1	0
Mexicanos	Pinus arizonica var cooperi	61	2.62418e+06	439216						0	0	1	0	1	0	1	1	0	1	0	1	1	0	1	0	1	1	1	0	1	0	1	0	1	1	0	0	1	0	1	1	0	1	1	1	1	1	0	0
Mexicanos	Pinus arizonica var cooperi	64	2.62421e+06	439253						0	0	1	0	1	0	1	1	1	0	0	1	1	0	1	0	1	1	0	0	1	0	1	0	1	1	0	0	1	0	1	0	1	1	1	1	1	1	1	0
Mexicanos	Pinus arizonica var cooperi	67	2.62394e+06	439373						0	1	1	0	1	0	1	1	1	0	0	1	0	0	1	0	1	1	1	0	1	0	1	0	1	1	0	0	1	0	1	0	1	1	1	1	0	1	0	0
Mexicanos	Pinus arizonica var cooperi	70	2.62386e+06	439359						0	1	1	0	1	0	1	1	1	0	0	0	1	0	1	0	1	1	1	0	1	0	1	0	1	1	0	0	1	0	1	0	1	1	1	1	1	0	0	0
Mexicanos	Pinus arizonica var cooperi	73	2.62379e+06	439274						0	1	1	0	1	0	0	1	1	0	0	0	1	0	1	0	1	1	1	1	1	0	1	0	1	1	1	0	1	0	1	1	0	1	1	1	0	0	0	0
Mexicanos	Pinus arizonica var cooperi	76	2.6237e+06	439163						0	1	1	0	1	0	1	1	1	0	0	1	1	0	1	0	1	1	1	0	1	0	1	0	1	1	1	0	0	0	1	0	0	1	1	1	1	1	1	0
Mexicanos	Pinus arizonica var cooperi	79	2.62364e+06	439253						0	0	1	0	1	0	1	1	1	0	0	1	1	1	1	0	1	1	1	0	1	0	1	0	1	1	1	0	1	0	1	1	0	1	1	1	1	1	1	0
Mexicanos	Pinus arizonica var cooperi	82	2.62369e+06	439248						0	1	1	0	1	0	0	1	1	0	0	1	1	0	1	0	1	1	1	0	1	0	1	0	1	1	1	0	1	0	1	1	1	1	1	1	1	0	1	0
Mexicanos	Pinus arizonica var cooperi	85	2.62375e+06	439319						0	1	1	0	1	0	1	1	1	0	0	1	0	0	1	0	1	1	1	0	1	0	1	0	1	1	0	0	1	0	1	1	0	1	1	1	0	1	0	0
Mexicanos	Pinus arizonica var cooperi	88	2.62375e+06	439333						0	1	1	0	1	0	1	1	0	1	0	1	1	0	1	0	1	1	1	1	1	0	1	0	1	1	0	0	0	0	1	1	0	1	1	1	0	1	1	1
Mexicanos	Pinus arizonica var cooperi	91	2.6238e+06	439330						0	1	1	0	1	0	0	1	1	0	0	1	1	0	1	0	1	1	1	0	1	0	1	0	1	1	0	0	1	0	1	0	0	1	1	1	1	1	0	0
Mexicanos	Pinus arizonica var cooperi	94	2.62387e+06	439396						0	1	1	0	1	0	0	1	1	0	0	0	1	0	1	0	1	1	1	0	1	0	1	1	1	1	0	0	1	0	1	1	1	1	1	1	1	1	1	0
Mexicanos	Pinus arizonica var cooperi	97	2.62393e+06	439419						1	0	1	0	1	0	1	0	1	0	0	1	1	0	1	0	1	1	1	0	1	0	1	0	1	1	1	0	1	0	1	1	0	1	1	1	0	0	1	0
Mexicanos	Pinus arizonica var cooperi	103	2.62409e+06	439595						0	1	1	0	1	1	1	1	1	0	0	1	1	0	1	0	1	1	1	0	1	0	1	0	1	1	0	0	1	0	1	0	1	1	1	1	1	0	0	0
Mexicanos	Pinus arizonica var cooperi	104	2623927	439586						0	1	1	0	1	1	1	1	1	0	0	1	1	0	1	0	1	1	1	0	1	0	1	0	1	1	0	0	1	0	1	0	1	1	1	1	1	0	0	0
San Esteban	Pinus durangensis	1	2.63134e+06	456416						0	1	1	0	1	0	1	1	0	1	0	1	0	0	1	0	1	1	0	0	1	0	1	0	1	1	1	0	1	0	1	0	1	1	1	1	0	0	0	0
San Esteban	Pinus durangensis	4	2.63134e+06	456433						0	1	1	0	1	0	0	1	1	0	0	1	1	0	1	0	1	1	1	0	1	0	1	0	1	1	0	0	1	0	1	1	1	1	1	1	1	1	0	0
San Esteban	Pinus durangensis	7	2.63137e+06	456436						0	1	1	0	1	0	0	1	0	1	0	1	0	0	1	0	1	1	1	0	1	0	1	0	1	1	0	0	1	0	1	0	1	1	1	1	0	0	0	0
San Esteban	Pinus durangensis	10	2.63138e+06	456441						0	1	1	0	0	1	1	0	0	1	0	0	0	0	1	0	1	1	0	0	1	0	1	0	1	1	0	0	1	0	1	1	0	0	0	1	0	1	1	0
San Esteban	Pinus durangensis	13	2.63139e+06	456453						0	1	1	0	1	1	1	1	0	1	0	0	0	0	1	0	1	1	0	0	1	0	1	1	1	1	0	0	1	0	1	0	0	0	1	1	0	0	0	0
San Esteban	Pinus durangensis	19	2.63139e+06	456521						0	1	1	0	1	0	1	0	0	1	0	1	0	0	1	0	1	1	0	0	1	0	1	1	0	1	0	0	1	0	1	1	1	1	1	1	1	1	0	0
San Esteban	Pinus durangensis	28	2.63145e+06	456507						0	1	1	0	1	0	1	1	0	1	0	1	1	0	1	0	1	1	1	0	1	0	1	1	1	1	0	0	1	0	1	1	1	1	1	1	1	1	0	0
San Esteban	Pinus durangensis	31	2.63147e+06	456490						0	1	1	0	1	1	1	1	1	0	0	1	0	0	1	0	1	1	1	0	1	0	1	0	1	1	0	0	1	0	1	1	0	1	0	1	0	1	0	0
San Esteban	Pinus durangensis	34	2.63146e+06	456507						0	0	1	0	1	0	1	1	1	0	0	1	1	0	1	0	1	1	0	0	1	0	1	0	1	1	0	0	1	0	1	1	1	0	1	1	1	1	0	1
San Esteban	Pinus durangensis	40	2.63148e+06	456473						0	1	1	0	1	0	1	1	0	1	0	1	0	0	1	0	1	0	1	0	1	0	1	1	0	1	0	0	1	0	1	0	0	1	1	1	1	0	0	0
San Esteban	Pinus durangensis	46	2.63143e+06	456450						0	1	1	0	1	1	0	1	0	1	0	1	1	0	1	0	1	1	0	0	1	0	1	0	1	1	0	0	1	0	1	1	1	1	1	1	0	1	1	0
San Esteban	Pinus durangensis	49	2.63141e+06	456425						0	1	1	0	1	0	0	1	0	1	0	1	0	0	1	0	1	1	1	0	1	0	1	0	1	1	0	0	1	0	1	1	0	1	0	1	0	1	0	0
San Esteban	Pinus durangensis	52	2.63143e+06	456410						0	1	1	0	0	1	1	1	0	1	0	1	0	1	1	0	1	1	1	0	1	0	1	0	1	1	0	0	1	0	1	0	1	1	1	1	0	1	0	0
San Esteban	Pinus durangensis	58	2.63156e+06	456408						0	0	1	0	1	1	1	1	1	0	0	1	1	0	1	0	1	1	1	0	1	0	1	0	1	1	0	0	1	0	1	0	1	0	1	1	0	0	0	0
San Esteban	Pinus durangensis	61	2.63157e+06	456422						0	0	1	0	1	0	0	1	0	1	0	1	0	0	1	0	1	1	1	0	1	0	1	1	0	1	0	0	0	0	1	0	0	1	1	1	0	1	0	0
San Esteban	Pinus durangensis	64	2.63161e+06	456436						0	0	1	0	1	0	1	0	0	1	0	1	0	0	1	0	1	1	1	0	1	0	1	1	0	1	0	0	1	0	1	0	1	1	1	1	1	0	0	1
San Esteban	Pinus durangensis	67	2.63161e+06	456419						0	1	1	0	1	0	0	1	1	0	0	1	1	0	1	0	1	1	0	0	1	0	1	1	1	1	0	0	1	0	1	1	0	1	1	1	0	1	0	0
San Esteban	Pinus durangensis	70	2.63161e+06	456366						0	1	1	0	1	0	1	1	1	0	0	1	0	0	1	0	1	1	0	0	1	0	1	1	0	1	0	0	1	0	1	0	0	0	1	1	0	0	0	0
San Esteban	Pinus durangensis	73	2.63158e+06	456354						0	0	1	0	1	1	1	1	0	1	0	0	0	0	1	0	1	1	1	0	1	0	1	0	1	1	0	0	1	0	1	0	1	1	1	1	0	0	0	0
San Esteban	Pinus durangensis	76	2.63159e+06	456329						0	0	1	0	0	0	0	1	0	1	0	1	0	0	1	0	1	1	0	0	1	0	1	0	0	1	0	0	0	0	1	0	0	1	1	1	1	0	0	0
San Esteban	Pinus durangensis	79	2.63162e+06	456340						0	0	1	0	1	0	0	1	0	1	0	1	0	0	1	0	1	1	0	0	1	0	1	1	0	1	0	0	0	0	1	0	0	1	1	1	0	0	0	0
San Esteban	Pinus durangensis	82	2.63163e+06	456318						0	0	1	0	1	0	1	0	0	1	0	0	0	0	1	0	1	1	0	0	1	0	1	1	1	1	0	1	1	0	1	0	0	1	1	1	1	0	1	0
San Esteban	Pinus durangensis	85	2.63162e+06	456301						0	0	1	0	0	0	1	1	0	1	0	1	0	0	1	0	1	1	0	0	1	0	1	0	0	1	0	0	1	1	1	1	0	1	0	1	1	0	0	0
San Esteban	Pinus durangensis	88	2.63159e+06	456275						1	0	1	0	1	0	0	1	0	1	0	1	1	0	1	0	1	1	1	0	1	0	1	0	0	1	0	0	1	0	1	1	0	1	0	1	0	1	0	0
San Esteban	Pinus durangensis	91	2.63161e+06	456264						0	0	1	0	1	0	1	1	0	1	0	1	1	0	1	0	1	1	0	0	1	0	1	0	0	1	1	1	1	0	1	0	0	1	1	1	1	1	1	1
San Esteban	Pinus durangensis	94	2.63156e+06	456235						0	0	1	0	1	0	1	1	0	1	0	1	0	0	1	0	1	1	0	0	1	0	1	0	0	1	0	0	1	0	1	0	0	1	1	1	0	0	0	0
San Esteban	Pinus durangensis	100	2.63147e+06	456241						0	0	1	0	1	0	1	0	0	1	0	1	0	0	1	0	1	1	1	0	1	0	1	0	1	1	0	0	1	0	1	0	0	1	0	1	0	0	1	1
San Esteban	Pinus durangensis	106	2.63143e+06	456198						0	0	1	0	1	0	0	1	0	1	0	0	0	0	1	0	0	1	0	0	1	0	1	0	0	1	0	0	0	0	1	0	0	1	1	1	1	1	0	1
San Esteban	Pinus durangensis	109	2.6314e+06	456215						0	0	1	0	0	0	1	1	0	1	0	1	0	1	1	1	0	1	0	0	1	0	1	0	0	1	0	0	0	0	1	0	0	1	0	1	1	0	0	0
San Esteban	Pinus durangensis	112	2.63136e+06	456178						0	0	1	0	1	0	0	1	0	1	0	1	1	1	1	0	1	1	0	0	1	0	1	1	1	1	0	0	1	0	1	0	0	1	1	1	0	0	0	0
San Esteban	Pinus durangensis	115	2.63135e+06	456155						0	0	1	0	0	0	1	1	0	1	0	1	1	0	1	0	1	1	0	0	1	0	1	0	1	1	1	0	0	0	1	0	0	1	0	1	0	1	0	0
San Esteban	Pinus durangensis	121	2.6313e+06	456130						0	0	1	0	1	0	1	0	0	1	0	0	0	0	1	0	1	1	0	0	1	0	1	0	1	1	0	0	1	0	1	0	0	1	0	1	1	0	0	0
San Esteban	Pinus durangensis	124	2.6313e+06	456102						0	0	1	0	1	0	1	1	0	1	0	1	1	0	1	0	1	0	1	0	1	0	1	1	1	1	0	0	1	0	1	1	1	1	1	1	1	0	0	1
San Esteban	Pinus durangensis	127	2.63128e+06	456087						0	0	1	0	0	0	1	1	0	1	0	1	1	0	1	0	1	1	1	0	1	0	1	0	0	1	1	1	1	0	1	1	0	1	1	1	0	0	1	1
San Esteban	Pinus durangensis	130	2.63126e+06	456087						0	0	1	0	1	1	1	0	1	0	0	1	1	0	1	0	0	1	1	0	1	0	1	1	1	1	0	0	1	0	1	1	1	1	1	1	0	0	0	0
Venadero	Pinus durangensis	4	2.59518e+06	503901						1	0	0	1	0	1	0	1	0	1	1	1	1	0	0	1	0	1	0	0	1	1	0	1	1	1	1	0	1	0	1	1	1	0	1	0	1	0	1	1
Venadero	Pinus durangensis	7	2.59521e+06	503939						1	1	0	1	0	0	1	1	0	0	1	0	0	0	0	0	0	0	0	0	0	1	0	1	0	0	0	1	0	0	0	1	0	0	0	0	1	0	0	0
Venadero	Pinus durangensis	10	2.59523e+06	503955						1	1	0	0	0	1	0	1	1	1	1	1	1	0	0	1	1	1	1	0	1	1	1	1	1	0	1	1	1	0	1	0	0	1	0	0	1	1	1	1
Venadero	Pinus durangensis	13	2.59525e+06	503955						1	0	0	1	0	0	1	0	1	0	1	0	1	0	0	0	1	0	0	0	0	1	1	1	1	0	1	1	1	0	1	1	1	0	1	1	1	0	0	1
Venadero	Pinus durangensis	22	2.59523e+06	503893						0	0	0	1	1	0	1	0	0	0	1	0	1	0	0	0	0	0	1	0	0	1	0	1	1	1	1	1	1	0	0	0	1	0	1	1	1	0	1	1
Venadero	Pinus durangensis	25	2.59521e+06	503881						1	1	0	1	0	1	1	1	0	1	1	0	1	0	0	1	1	1	0	0	1	1	0	1	1	1	1	0	1	0	1	0	1	0	0	0	1	0	1	1
Venadero	Pinus durangensis	28	2.59524e+06	503860						1	1	0	1	0	1	0	1	1	1	0	1	1	1	0	1	1	1	1	0	1	1	0	1	1	0	1	0	1	0	0	0	1	1	0	1	1	0	0	1
Venadero	Pinus durangensis	34	2.59525e+06	503910						0	1	0	1	0	1	1	1	1	1	1	0	0	1	0	1	1	0	0	1	1	1	1	1	1	1	0	1	1	0	0	0	1	1	0	0	1	0	0	1
Venadero	Pinus durangensis	37	2.59526e+06	503913						1	0	0	1	0	1	1	1	0	1	1	1	1	0	0	1	1	1	0	1	1	1	1	0	1	0	1	0	1	0	0	0	1	0	1	0	0	0	1	0
Venadero	Pinus durangensis	40	2.59528e+06	503918						1	1	0	1	0	1	1	1	0	0	1	1	0	1	0	1	1	1	0	1	0	1	0	1	1	1	1	0	1	0	1	1	0	1	0	0	1	1	0	1
Venadero	Pinus durangensis	43	2.59529e+06	503925						1	1	0	1	1	1	1	0	1	1	1	1	1	0	0	1	1	1	0	1	1	0	1	1	0	1	1	0	0	0	0	0	1	0	0	1	0	0	1	0
Venadero	Pinus durangensis	46	2.59531e+06	503910						1	1	1	0	0	1	1	1	0	0	1	1	0	1	0	1	1	1	0	0	1	1	0	0	1	0	1	1	1	0	1	1	1	1	0	1	1	1	1	1
Venadero	Pinus durangensis	49	2.59531e+06	503892						0	1	0	1	0	1	1	0	1	1	1	0	1	0	1	1	1	1	0	1	0	1	0	1	1	0	1	0	1	0	1	1	1	0	1	0	1	1	1	1
Venadero	Pinus durangensis	52	2.59529e+06	503885						1	1	0	0	0	1	0	1	1	0	1	1	1	1	0	1	0	1	0	0	1	1	1	1	1	1	1	0	1	0	0	1	1	1	1	1	1	0	1	1
Venadero	Pinus durangensis	55	2.5953e+06	503855						1	1	0	0	1	1	1	0	1	0	0	1	1	1	0	1	1	1	0	0	1	1	1	0	1	1	1	0	1	0	0	1	0	1	1	1	1	0	1	1
Venadero	Pinus durangensis	58	2.59527e+06	503860						1	1	0	1	0	1	1	1	1	0	1	1	1	1	0	1	1	1	1	1	0	1	0	1	1	0	1	1	1	0	0	0	1	1	0	1	1	0	0	1
Venadero	Pinus durangensis	64	2.59525e+06	503816						1	1	0	1	0	1	1	0	1	0	1	1	1	1	0	1	1	1	0	1	0	1	1	1	1	1	1	1	1	0	0	1	1	0	1	1	1	1	1	1
Venadero	Pinus durangensis	67	2.59524e+06	503809						1	1	0	1	0	1	1	1	1	1	1	1	0	1	0	1	1	1	0	0	1	0	0	1	0	0	1	0	1	0	0	1	1	1	0	0	0	1	1	0
Venadero	Pinus durangensis	70	2.59523e+06	503785						0	1	0	1	0	1	1	1	1	0	1	1	0	1	0	1	1	0	0	0	1	1	0	1	1	0	1	1	0	1	1	0	0	1	1	1	1	0	0	0
Venadero	Pinus durangensis	73	2.59522e+06	503767						0	1	0	0	1	1	0	1	0	1	0	1	1	0	0	0	1	1	0	0	1	1	1	0	1	1	1	0	1	0	1	1	0	0	0	0	1	0	1	0
Venadero	Pinus durangensis	76	2.59524e+06	503762						0	1	1	0	1	1	1	1	1	1	1	1	1	0	0	1	1	0	0	1	1	1	1	1	1	1	1	1	1	0	0	1	1	1	0	0	1	0	0	1
Venadero	Pinus durangensis	79	2.59525e+06	503765						0	1	0	1	0	1	1	1	1	1	0	0	0	1	0	1	1	0	0	1	0	1	0	1	1	0	1	1	1	0	0	0	1	0	0	0	1	0	1	1
Venadero	Pinus durangensis	82	2.59527e+06	503771						0	1	0	1	0	0	1	0	0	0	1	0	0	0	0	1	0	1	0	1	1	1	1	0	1	1	1	0	1	1	0	1	1	1	0	0	1	1	1	1
Venadero	Pinus durangensis	85	2.5953e+06	503789						1	1	0	0	1	1	1	0	1	1	1	1	1	1	0	1	1	1	0	0	1	1	1	1	1	1	0	1	1	0	0	1	0	1	1	1	1	1	0	1
Venadero	Pinus durangensis	88	2.5953e+06	503817						0	1	0	1	0	1	1	1	1	1	1	1	1	0	1	1	1	0	0	1	0	1	1	1	1	0	1	0	1	1	0	1	1	0	1	1	1	0	1	1
Venadero	Pinus durangensis	97	2.59536e+06	503812						0	1	0	1	0	1	1	0	0	0	0	1	0	1	0	1	1	1	0	1	0	0	0	1	0	1	1	0	0	0	0	1	1	0	0	0	0	1	0	0
Venadero	Pinus durangensis	100	2.59533e+06	503790						0	0	1	0	0	1	1	1	1	1	1	1	1	0	0	1	1	1	0	1	0	0	1	1	0	1	0	0	1	1	0	1	1	0	0	0	0	1	1	1
Venadero	Pinus durangensis	103	2.59532e+06	503773						1	1	0	1	0	0	1	0	0	0	0	1	0	0	0	0	0	1	0	0	1	1	0	1	1	1	1	0	1	0	1	1	1	1	0	1	1	1	0	1
Venadero	Pinus durangensis	106	2.59532e+06	503749						0	1	0	1	0	1	1	1	1	0	1	1	0	1	1	1	1	0	0	0	1	1	0	1	1	1	1	1	1	0	1	1	1	0	1	0	1	1	1	1
Venadero	Pinus durangensis	109	2.59532e+06	503732						0	1	0	1	1	1	1	1	0	1	1	0	1	0	0	1	1	0	0	1	1	1	1	1	1	1	0	1	1	0	0	0	1	1	0	0	0	0	1	1
Venadero	Pinus durangensis	115	2.59535e+06	503739						1	1	0	1	0	0	1	0	1	0	0	1	0	0	0	1	0	1	0	0	0	1	1	1	1	0	1	0	1	0	0	0	1	0	1	1	0	1	1	1
Venadero	Pinus durangensis	118	2.59531e+06	503717						1	1	0	1	0	1	1	1	1	1	0	0	0	1	1	1	1	1	0	0	1	1	0	1	1	0	1	0	1	0	1	1	1	1	0	0	1	0	1	1
Venadero	Pinus durangensis	124	2.59527e+06	503717						1	1	0	0	0	1	1	0	1	0	1	1	1	1	0	1	1	1	1	0	1	1	0	1	1	0	1	1	1	0	0	0	0	0	1	1	1	0	0	1
Venadero	Pinus durangensis	127	2.59527e+06	503733						1	1	0	1	0	1	1	0	1	1	1	1	1	1	0	1	1	1	1	0	1	1	0	1	1	0	1	1	1	0	0	0	1	1	0	1	1	0	0	1
Venadero	Pinus durangensis	130	2.59527e+06	503740						1	1	0	0	0	1	1	0	1	0	0	1	0	1	0	1	1	1	0	0	1	1	0	0	1	0	0	1	1	0	0	0	0	1	0	1	1	0	0	1
Adolfo Ruiz Cortinez	Pinus engelmannii	1	2.62186e+06	470901	41	21	52	0.788462	1.05	0	0	1	0	1	0	1	1	1	0	0	1	0	0	1	0	0	1	0	0	1	0	1	0	0	1	0	0	1	0	1	0	1	0	1	1	0	1	0	0
Adolfo Ruiz Cortinez	Pinus engelmannii	4	2.62248e+06	470732	41.5	28	68	0.610294	1.4	0	1	1	0	1	0	1	1	1	0	0	1	1	0	1	0	1	1	1	0	1	0	1	1	0	1	0	0	1	0	1	0	0	1	1	1	1	1	0	0
Adolfo Ruiz Cortinez	Pinus engelmannii	7	2.62245e+06	470780	39.5	23	59	0.669492	1.15	0	0	1	0	1	0	1	1	1	0	0	1	1	0	1	0	1	0	1	0	1	0	1	1	1	1	0	0	1	0	1	0	0	1	0	1	0	0	1	0
Adolfo Ruiz Cortinez	Pinus engelmannii	10	2.62236e+06	470811	45	31	68	0.661765	1.55	0	0	1	0	1	0	0	1	1	0	0	1	0	0	1	0	1	1	0	0	1	0	1	1	0	1	0	0	1	0	1	1	0	1	1	1	1	1	1	0
Adolfo Ruiz Cortinez	Pinus engelmannii	13	2.62237e+06	470834	38.5	22	58	0.663793	1.1	0	0	1	0	0	1	1	1	1	0	0	1	1	0	1	0	1	1	0	0	1	0	1	1	0	1	0	0	1	0	1	1	0	1	0	1	1	0	1	0
Adolfo Ruiz Cortinez	Pinus engelmannii	22	2.62228e+06	470689	42	26	61	0.688525	1.3	0	0	1	0	1	0	0	1	1	0	0	0	0	0	1	0	1	0	1	0	1	0	1	0	0	1	0	0	1	0	1	1	0	1	0	1	0	0	1	0
Adolfo Ruiz Cortinez	Pinus engelmannii	25	2.62257e+06	470755	41.5	29	70	0.592857	1.45	0	0	1	0	1	0	1	0	1	0	0	1	0	0	1	0	1	1	1	0	1	0	1	1	0	1	0	0	1	0	1	0	1	1	1	1	1	0	0	0
Adolfo Ruiz Cortinez	Pinus engelmannii	28	2.62258e+06	470692	28	15	53	0.528302	0.75	0	1	1	0	1	0	1	1	1	0	0	1	0	0	1	0	1	1	0	0	1	0	1	0	1	1	0	0	1	0	1	1	1	1	1	1	0	0	1	0
Adolfo Ruiz Cortinez	Pinus engelmannii	31	2.62263e+06	470690	44.5	37	84	0.529762	1.85	0	0	1	0	1	0	1	1	1	1	0	0	0	0	1	0	1	0	1	0	1	0	1	0	0	1	0	0	1	0	1	1	0	1	1	1	0	0	1	0
Adolfo Ruiz Cortinez	Pinus engelmannii	34	2.62262e+06	470673	38.5	28	74	0.52027	1.4	0	1	1	0	1	1	1	1	1	1	0	1	1	0	1	0	1	1	0	0	1	0	1	0	1	1	0	0	1	0	1	1	0	1	1	1	0	1	0	0
Adolfo Ruiz Cortinez	Pinus engelmannii	40	2.62265e+06	470619	38	22	59	0.644068	1.1	0	1	1	0	1	0	1	1	1	0	0	1	1	0	1	0	1	1	1	0	1	0	1	1	1	1	0	0	1	0	1	0	0	1	0	1	1	0	1	0
Adolfo Ruiz Cortinez	Pinus engelmannii	43	2.62259e+06	470605	37	18	48	0.770833	0.9	0	0	1	0	1	0	0	1	1	0	0	1	1	0	1	0	1	1	0	0	1	0	1	0	0	1	0	0	1	0	1	1	1	1	0	1	0	0	1	0
Adolfo Ruiz Cortinez	Pinus engelmannii	46	2.62272e+06	470596	50	28	56	0.892857	1.4	0	0	1	0	1	0	1	1	1	1	0	1	0	0	1	0	1	1	1	0	1	0	1	0	1	1	0	0	1	0	1	0	1	1	1	1	1	0	0	0
Adolfo Ruiz Cortinez	Pinus engelmannii	49	2.62271e+06	470571	35.5	24	67	0.529851	1.2	0	0	1	0	1	0	1	1	1	1	0	1	0	0	1	0	1	1	0	0	1	0	1	0	1	1	1	0	1	0	1	1	1	1	0	1	0	0	1	0
Adolfo Ruiz Cortinez	Pinus engelmannii	52	2.62274e+06	470568	38	22	57	0.666667	1.1	1	1	1	0	1	0	1	1	1	1	0	1	0	0	1	0	1	1	0	0	1	0	0	0	0	1	0	0	1	0	1	1	1	1	0	1	1	0	1	0
Adolfo Ruiz Cortinez	Pinus engelmannii	58	2.62276e+06	470540	53	46	87	0.609195	2.3	0	1	1	0	1	0	0	1	1	0	0	1	0	0	1	0	1	1	0	0	1	0	1	0	0	1	0	0	1	0	1	1	1	1	0	1	1	0	0	0
Adolfo Ruiz Cortinez	Pinus engelmannii	64	2.62281e+06	470506	32	18	55	0.581818	0.9	0	0	1	0	1	0	0	1	1	1	0	1	0	0	1	0	1	1	0	0	1	0	1	1	0	1	0	0	1	0	1	0	0	1	1	1	0	0	1	0
Adolfo Ruiz Cortinez	Pinus engelmannii	67	2.6228e+06	470563	41.5	30	72	0.576389	1.5	0	0	1	0	1	0	0	1	1	0	0	1	0	0	1	0	1	1	0	0	1	0	1	0	1	1	0	0	1	0	1	0	1	1	1	1	0	1	0	0
Adolfo Ruiz Cortinez	Pinus engelmannii	70	2.62281e+06	470597	38.5	22	58	0.663793	1.1	0	1	1	0	1	0	1	1	1	0	0	1	0	0	1	0	1	1	0	0	1	1	1	1	0	1	0	0	1	0	1	1	1	1	0	1	1	0	0	0
Adolfo Ruiz Cortinez	Pinus engelmannii	73	2.62288e+06	470577	40.5	26	64	0.632812	1.3	0	0	1	0	1	0	0	1	1	0	0	1	0	0	1	0	1	1	0	0	1	0	1	0	0	1	0	0	1	0	1	1	0	1	1	1	0	1	0	0
Adolfo Ruiz Cortinez	Pinus engelmannii	76	2.6229e+06	470597	48	36	75	0.64	1.8	0	1	1	0	1	0	1	1	1	1	0	1	0	0	1	0	1	1	0	0	1	0	1	0	0	1	0	0	1	0	1	1	0	1	1	1	0	0	0	0
Adolfo Ruiz Cortinez	Pinus engelmannii	79	2.62108e+06	470650	30	18	61	0.491803	0.9	0	0	1	0	1	0	1	1	1	0	0	1	0	0	1	0	1	1	1	0	1	0	1	1	1	1	0	0	1	0	1	1	1	1	1	1	1	1	0	0
Adolfo Ruiz Cortinez	Pinus engelmannii	82	2.62279e+06	470687						0	0	1	0	0	0	1	1	1	0	0	1	0	0	1	0	1	1	1	0	1	0	1	0	1	1	0	0	1	0	1	1	0	1	1	1	0	1	0	0
Adolfo Ruiz Cortinez	Pinus engelmannii	85	2.62273e+06	470676	56	47	84	0.666667	2.35	0	0	1	0	1	0	0	1	1	0	0	1	0	0	1	0	1	1	1	0	1	1	1	1	0	1	0	0	1	0	1	0	1	1	1	1	0	0	0	0
Adolfo Ruiz Cortinez	Pinus engelmannii	88	2.62274e+06	470653	30.5	18	59	0.516949	0.9	0	0	1	0	1	0	1	1	1	0	0	1	1	0	1	0	1	0	1	0	1	0	1	0	0	1	0	0	1	0	1	1	1	1	1	1	0	1	0	0
Adolfo Ruiz Cortinez	Pinus engelmannii	94	2.62273e+06	470608	53	29	55	0.963636	1.45	0	1	1	0	1	0	1	0	1	0	0	1	1	0	1	0	1	1	0	0	1	0	1	1	0	1	0	0	1	0	1	1	0	1	1	1	0	1	1	0
Adolfo Ruiz Cortinez	Pinus engelmannii	100	2.62269e+06	470684						0	0	1	0	0	1	1	1	1	0	0	1	0	0	1	0	1	1	1	0	1	0	1	0	0	1	0	0	1	0	1	1	0	1	0	1	0	0	1	1
Adolfo Ruiz Cortinez	Pinus engelmannii	106	2.62274e+06	470747	28	15	53	0.528302	0.75	0	0	1	0	1	0	0	1	1	0	0	1	0	0	1	0	1	1	1	0	1	0	1	0	1	0	0	0	1	0	1	0	0	1	0	1	0	0	0	0
Adolfo Ruiz Cortinez	Pinus engelmannii	109	2.62276e+06	470766	42.5	26	62	0.685484	1.3	0	0	1	0	1	0	1	1	1	0	0	1	0	0	1	0	1	1	1	0	1	0	1	1	0	1	0	0	1	0	1	1	1	1	1	1	0	1	1	0
Adolfo Ruiz Cortinez	Pinus engelmannii	115	2.62273e+06	470812	42	25	60	0.7	1.25	0	0	1	0	1	0	1	0	1	1	0	1	0	0	1	0	1	0	1	0	1	0	1	0	1	1	0	0	1	0	1	0	1	0	0	1	0	1	0	0
Adolfo Ruiz Cortinez	Pinus engelmannii	118	2.62276e+06	470812	42	25	60	0.7	1.25	0	0	1	0	1	0	1	1	1	0	0	1	0	0	1	0	1	1	0	0	1	0	1	0	1	1	0	0	1	0	1	0	1	1	1	1	0	0	0	0
Adolfo Ruiz Cortinez	Pinus engelmannii	121	2.62273e+06	470823						0	0	1	0	1	1	0	1	1	0	0	1	0	0	1	0	1	1	1	0	1	1	1	0	0	1	0	0	1	0	1	1	0	1	0	1	0	0	1	0
Adolfo Ruiz Cortinez	Pinus engelmannii	124	2.62272e+06	470851						0	0	1	0	1	0	0	1	1	0	0	1	1	0	1	0	1	1	1	0	1	0	1	1	1	1	0	0	1	0	1	1	0	1	0	1	1	1	0	0
Adolfo Ruiz Cortinez	Pinus engelmannii	127	2.62275e+06	470860						1	0	1	0	1	1	1	0	1	1	0	1	0	0	1	0	1	1	1	0	1	0	1	0	0	1	0	0	1	0	1	0	1	1	1	1	0	0	0	0
Adolfo Ruiz Cortinez	Pinus engelmannii	130	2.62284e+06	470914						0	1	1	0	1	1	1	1	1	0	0	1	0	0	1	0	1	1	0	0	1	0	1	1	0	1	0	0	1	0	1	1	1	0	1	1	0	0	1	0
Castro	Pinus engelmannii	10	2625906	524589	38.7273	21	41	0.944568	1.05	0	1	1	1	1	1	1	1	1	1	1	1	1	0	1	1	1	1	1	1	0	1	1	0	1	0	1	1	0	1	0	1	1	1	0	1	1	1	1	0
Castro	Pinus engelmannii	13	2625881	524601	47	23	55	0.854545	1.15	0	0	0	0	1	1	1	1	1	0	1	1	1	0	1	0	0	1	1	0	1	0	1	1	1	1	0	1	0	1	0	1	1	1	0	1	0	1	1	0
Castro	Pinus engelmannii	22	2625888	524628	36	21	38	0.947368	1.05	0	0	1	0	1	1	0	1	1	1	0	0	1	0	0	0	1	0	1	1	0	0	1	1	1	1	1	0	1	1	0	1	0	1	1	0	1	1	1	1
Castro	Pinus engelmannii	25	2625893	524625	39	25	48	0.8125	1.25	0	1	1	0	1	0	1	1	1	0	0	0	1	0	1	0	1	1	1	1	0	1	1	1	1	1	0	1	1	1	0	0	1	1	1	1	1	1	0	0
Castro	Pinus engelmannii	28	2625911	524624	45	22	50	0.9	1.1	0	1	1	0	1	0	1	1	1	1	1	1	0	0	1	0	1	1	1	0	1	0	1	0	1	1	0	0	1	1	0	1	0	1	0	1	1	0	0	0
Castro	Pinus engelmannii	31	2625902	524642	43	20	43	1	1	0	0	1	0	1	0	1	0	0	0	1	1	1	0	1	0	1	1	0	0	1	1	1	0	1	0	0	0	0	0	1	0	1	1	0	0	0	1	0	0
Castro	Pinus engelmannii	34	2625876	524643	41	18	36	1.13889	0.9	0	1	1	1	0	1	1	1	1	0	1	1	1	0	1	1	1	1	0	0	0	1	1	0	1	0	1	1	0	1	1	0	1	0	0	0	0	1	1	1
Castro	Pinus engelmannii	37	2625896	524661	31	30	46	0.673913	1.5	0	1	1	0	1	0	1	1	1	1	1	1	1	0	1	0	1	1	1	0	1	0	1	0	1	1	1	0	1	1	0	1	1	0	1	0	1	1	1	1
Castro	Pinus engelmannii	40	2625909	524677	40.2273	21	43	0.935518	1.05	0	1	1	1	1	0	1	1	1	0	1	1	1	0	1	0	1	1	0	0	1	0	1	0	1	1	1	1	0	1	0	1	1	1	1	1	1	1	0	0
Castro	Pinus engelmannii	43	2625878	524674	39.2273	21	42	0.933983	1.05	0	1	1	1	1	0	1	1	0	1	1	1	0	0	1	0	1	1	1	0	0	1	1	1	1	1	1	0	1	1	0	1	1	1	1	0	1	1	1	1
Castro	Pinus engelmannii	46	2625829	524678	22	10	27	0.814815	0.5	0	1	1	0	1	1	1	1	1	1	1	1	1	0	1	1	0	1	1	0	0	1	1	0	1	1	1	1	1	1	0	1	1	0	1	0	1	1	1	0
Castro	Pinus engelmannii	49	2625808	524688	35	27	48	0.729167	1.35	0	1	1	0	1	0	1	1	1	0	0	1	1	0	1	0	1	1	1	1	1	0	1	0	0	0	0	1	0	1	0	1	1	1	0	1	1	1	0	1
Castro	Pinus engelmannii	52	2625761	524706	40	35	69	0.57971	1.75	0	1	1	0	1	1	1	1	1	1	1	1	1	0	1	1	1	1	1	0	0	1	1	0	1	1	1	1	1	1	1	1	1	1	1	0	1	1	1	0
Castro	Pinus engelmannii	55	2625718	524740	33	21	34	0.970588	1.05	0	0	0	0	1	0	1	1	1	0	1	1	0	0	1	0	1	1	1	0	0	1	1	0	1	1	0	0	1	1	0	0	0	0	0	1	0	1	0	0
Castro	Pinus engelmannii	58	2625694	524732	34	22	39	0.871795	1.1	0	1	1	0	1	1	1	1	1	0	0	1	0	0	1	1	1	1	0	0	1	0	1	0	1	1	1	1	1	1	0	1	0	1	1	0	0	0	1	1
Castro	Pinus engelmannii	64	2625698	524701	32	18	29	1.10345	0.9	0	1	1	0	1	1	1	1	0	1	1	1	0	0	1	0	1	1	1	1	1	0	1	0	1	1	1	1	1	0	0	0	1	0	0	0	1	1	1	0
Castro	Pinus engelmannii	67	2625728	524678	55	21	57	0.964912	1.05	0	1	0	0	1	1	1	0	0	1	0	1	0	1	1	0	0	1	1	1	1	0	1	0	1	1	1	1	1	1	0	0	0	1	1	0	1	1	0	1
Castro	Pinus engelmannii	70	2625735	524669	43	22	49	0.877551	1.1	0	1	1	0	0	1	1	1	0	1	1	1	0	0	1	0	1	1	0	1	1	0	1	1	0	1	1	1	0	1	0	1	1	1	1	0	1	1	1	0
Castro	Pinus engelmannii	73	2625728	524651	42	16	34	1.23529	0.8	0	1	1	0	1	1	1	0	0	0	0	1	0	0	1	0	1	1	1	0	1	0	0	0	1	1	0	0	1	1	0	0	0	0	0	0	1	1	1	0
Castro	Pinus engelmannii	76	2625725	524651	29	21	31	0.935484	1.05	0	1	1	0	1	1	1	1	0	1	0	1	0	0	1	0	1	1	1	1	1	0	1	1	1	1	1	1	0	1	0	0	1	1	1	1	0	0	1	1
Castro	Pinus engelmannii	79	2625720	524648	40	21	42	0.952381	1.05	0	1	1	0	1	0	1	1	0	1	1	1	0	0	1	0	1	1	0	0	1	0	1	0	1	1	0	0	1	1	1	1	1	1	1	0	1	1	0	0
Castro	Pinus engelmannii	82	2625693	524646	39	33	65	0.6	1.65	0	1	1	0	1	0	1	1	1	1	1	0	0	1	0	0	1	1	1	0	0	1	1	1	1	1	0	1	0	1	0	1	0	1	1	1	1	1	0	0
Castro	Pinus engelmannii	88	2625484	524558	35	25	44	0.795455	1.25	0	1	1	0	1	0	0	1	1	1	0	0	0	0	0	0	1	0	1	0	0	0	1	1	1	1	0	1	0	1	1	0	1	1	1	0	1	1	0	0
Castro	Pinus engelmannii	94	2625422	524522	41.7273	21	44	0.948347	1.05	0	1	1	0	1	0	1	1	1	1	0	1	0	0	1	0	1	1	1	0	1	0	1	0	1	1	0	1	0	1	0	1	1	1	1	0	1	1	0	0
Castro	Pinus engelmannii	97	2625369	524497	38.2273	21	40	0.955682	1.05	0	0	1	0	1	0	1	0	0	1	0	1	0	0	0	0	1	1	0	0	1	0	1	0	1	1	0	0	1	1	0	0	0	0	0	1	0	0	0	0
Castro	Pinus engelmannii	100	2625308	524438	27	20	26	1.03846	1	0	1	1	0	1	1	1	1	1	0	1	1	0	0	1	0	1	1	1	1	0	1	1	1	1	0	1	1	1	0	0	0	1	0	0	1	1	1	1	0
Castro	Pinus engelmannii	103	2625317	524388	40.7273	24	48	0.848485	1.2	0	1	1	0	1	1	1	1	1	0	0	1	1	1	1	0	1	1	1	0	1	0	1	0	0	1	0	0	1	1	0	1	1	1	1	0	1	1	1	0
Castro	Pinus engelmannii	106	2625354	524421	41.2273	19	39	1.05711	0.95	0	1	1	0	1	1	1	1	0	0	1	1	1	0	1	0	0	1	1	0	1	0	1	0	1	1	0	1	1	1	0	1	0	1	1	1	1	1	0	0
Castro	Pinus engelmannii	109	2625557	524506	39.7273	22	44	0.902893	1.1	0	1	1	0	1	1	1	1	0	1	0	1	0	0	1	0	0	1	1	0	0	1	1	0	1	1	1	0	1	1	0	1	1	1	1	0	1	1	1	0
Castro	Pinus engelmannii	112	2625601	524501	37.7273	21	40	0.943182	1.05	0	1	1	0	1	1	1	1	1	0	0	1	1	1	1	0	1	1	1	0	1	0	1	0	1	0	0	0	0	1	0	1	1	0	1	0	1	1	1	0
Castro	Pinus engelmannii	115	2625625	524509	38	19	36	1.05556	0.95	0	0	0	0	0	1	0	0	0	0	0	0	1	0	0	1	1	0	0	0	0	0	1	0	1	1	1	1	0	1	0	1	1	1	1	0	1	1	1	1
Castro	Pinus engelmannii	118	2625652	524516	22	20	22	1	1	0	1	1	0	1	1	1	1	1	1	1	0	0	0	1	0	1	1	1	1	1	0	1	0	1	1	1	1	1	1	0	1	1	1	1	0	0	1	1	1
Castro	Pinus engelmannii	121	2625650	524531	27	21	28	0.964286	1.05	0	1	1	0	1	0	1	1	0	1	1	1	0	0	1	0	1	1	1	0	1	0	1	1	1	1	0	1	0	1	0	1	0	1	1	0	1	1	0	0
Castro	Pinus engelmannii	124	2625663	524539	32	31	49	0.653061	1.55	0	0	0	0	1	1	0	0	1	1	0	0	0	0	0	0	1	0	1	1	0	0	1	0	1	1	1	0	1	1	0	1	1	1	1	0	1	1	1	0
Castro	Pinus engelmannii	127	2625682	524529	29	21	31	0.935484	1.05	0	1	1	0	1	1	1	1	1	0	1	1	1	1	1	0	1	1	0	0	0	1	1	0	1	1	0	1	1	1	0	1	0	1	1	0	1	1	1	1
Cebollas	Pinus engelmannii	4	2583105	516264	40	19	37	1.08108	0.95	0	1	1	0	1	1	0	1	0	1	0	1	0	1	1	0	1	1	1	0	1	0	1	0	1	1	0	0	1	0	1	0	1	1	1	0	0	1	0	0
Cebollas	Pinus engelmannii	7	2583120	516272	28	19	27	1.03704	0.95	1	0	1	0	1	1	1	1	0	1	1	1	0	0	1	1	0	1	1	0	0	1	1	1	1	1	1	1	1	1	1	1	1	1	0	1	1	1	1	1
Cebollas	Pinus engelmannii	10	2583155	516262	27	21	29	0.931034	1.05	0	1	0	0	1	1	0	1	1	0	1	1	0	1	0	0	1	1	1	0	1	0	0	0	1	1	0	0	0	0	0	0	1	1	0	0	1	1	1	1
Cebollas	Pinus engelmannii	13	2583134	516198	35	21	37	0.945946	1.05	0	1	1	0	1	0	1	1	1	1	0	1	0	1	1	0	1	1	0	0	0	1	1	0	0	1	0	0	1	0	1	0	1	1	1	0	1	1	1	1
Cebollas	Pinus engelmannii	16	2583152	516168	32	22	35	0.914286	1.1	0	1	1	0	0	1	1	1	1	1	0	1	1	0	1	0	0	1	1	0	1	0	1	0	1	1	0	0	1	0	1	1	1	1	1	0	1	1	0	1
Cebollas	Pinus engelmannii	22	2583244	516253	42	25	53	0.792453	1.25	0	0	1	0	1	1	0	1	1	0	0	1	0	1	1	0	1	1	1	0	1	0	1	1	1	1	0	0	1	1	0	0	1	1	0	1	1	1	1	1
Cebollas	Pinus engelmannii	25	2583211	516283	38	21	39	0.974359	1.05	0	1	1	0	1	0	0	1	1	0	1	1	0	1	1	0	1	1	0	0	0	1	1	1	1	1	0	0	1	1	0	0	1	0	1	0	1	1	0	1
Cebollas	Pinus engelmannii	28	2583204	516292	31	23	36	0.861111	1.15	0	0	1	0	0	1	0	1	1	0	1	1	1	1	0	0	0	1	0	0	0	0	1	0	0	0	0	1	0	0	1	0	0	1	0	0	0	1	0	0
Cebollas	Pinus engelmannii	31	2583139	516293	31	21	32	0.96875	1.05	1	0	1	0	1	0	0	1	0	1	0	1	0	1	1	0	1	1	1	0	0	1	1	1	1	1	1	1	1	1	1	1	1	1	1	0	1	1	1	1
Cebollas	Pinus engelmannii	34	2583163	516318	32	24	37	0.864865	1.2	0	0	1	0	0	0	0	1	0	0	1	1	1	1	0	0	0	1	0	0	1	0	1	0	0	1	0	1	0	0	0	1	1	1	0	0	0	1	0	0
Cebollas	Pinus engelmannii	37	2583175	516325	30	22	33	0.909091	1.1	0	0	0	0	0	1	0	1	0	0	0	1	0	1	0	0	0	0	0	0	0	1	0	0	0	1	0	1	0	0	0	1	1	0	0	0	0	1	0	0
Cebollas	Pinus engelmannii	46	2583009	516228	29	21	30	0.966667	1.05	0	0	1	0	0	1	1	1	0	1	0	0	1	0	1	0	1	1	1	0	1	1	0	0	1	1	0	0	1	1	0	1	0	0	1	0	1	1	0	1
Cebollas	Pinus engelmannii	49	2582986	516207	35	22	38	0.921053	1.1	1	1	1	0	1	0	1	1	0	1	0	1	0	1	1	0	1	1	1	1	0	1	1	1	0	1	0	0	1	1	0	1	1	1	0	1	1	1	1	1
Cebollas	Pinus engelmannii	52	2583076	516207	30	23	34	0.882353	1.15	0	1	1	0	1	1	1	1	0	1	0	0	1	0	0	0	1	0	1	0	0	0	0	1	1	1	0	1	0	1	0	1	1	1	1	0	1	1	1	1
Cebollas	Pinus engelmannii	55	2583150	516184	29	24	34	0.852941	1.2	0	1	1	0	1	0	1	1	0	1	0	1	0	1	1	0	1	1	1	0	1	0	1	0	1	0	0	0	1	0	1	0	1	1	1	1	1	1	1	0
Cebollas	Pinus engelmannii	58	2583127	516153	35	21	37	0.945946	1.05	0	0	1	0	0	0	0	1	1	0	1	1	1	1	0	0	0	1	0	0	0	1	1	0	0	1	0	1	0	1	0	1	1	1	0	0	0	1	0	0
Cebollas	Pinus engelmannii	61	2583243	516185	30	21	31	0.967742	1.05	0	0	1	0	1	1	1	1	0	0	0	0	1	1	0	0	1	1	1	0	0	0	1	1	0	1	0	0	1	1	0	0	1	1	1	0	1	0	1	1
Cebollas	Pinus engelmannii	64	2583258	516214	27	23	31	0.870968	1.15	0	0	0	0	1	1	1	1	0	1	0	0	0	0	0	0	0	1	1	0	0	0	1	0	1	1	0	0	1	0	1	1	1	1	1	1	1	1	1	1
Cebollas	Pinus engelmannii	67	2583296	516258	39	23	44	0.886364	1.15	0	0	1	0	0	1	0	1	1	1	0	1	0	0	1	0	0	1	1	1	0	1	1	0	1	0	0	0	1	0	1	0	0	0	1	0	1	1	1	1
Cebollas	Pinus engelmannii	70	2583357	516265	29	20	28	1.03571	1	0	0	1	0	0	1	0	1	0	1	0	1	0	0	1	0	1	0	1	0	0	1	1	0	1	0	0	0	0	0	0	1	0	1	0	0	1	1	1	1
Cebollas	Pinus engelmannii	73	2583351	516294	27	21	29	0.931034	1.05	1	0	0	1	1	0	1	1	0	0	1	1	1	0	1	0	1	1	1	0	1	1	0	1	1	1	0	0	1	1	1	1	0	1	1	1	1	1	0	0
Cebollas	Pinus engelmannii	76	2583371	516303	28	23	32	0.875	1.15	1	1	1	0	1	1	1	1	0	1	0	1	0	1	1	0	1	1	0	1	0	1	1	0	1	0	0	0	1	0	1	0	1	1	1	1	1	1	1	1
Cebollas	Pinus engelmannii	79	2583258	516372	29	26	37	0.783784	1.3	0	1	1	0	0	0	0	1	0	1	0	0	0	1	1	0	1	0	1	1	0	1	1	1	0	1	0	0	1	0	1	0	1	0	1	0	0	1	1	0
Cebollas	Pinus engelmannii	82	2583209	516353	26	23	30	0.866667	1.15	0	0	0	0	1	1	1	1	1	1	0	1	1	0	1	0	1	0	1	1	0	1	1	1	0	1	0	1	0	0	1	1	1	1	1	0	0	1	1	0
Cebollas	Pinus engelmannii	85	2583077	516382	34	22	37	0.918919	1.1	1	1	1	0	1	0	1	1	0	1	0	1	0	1	1	0	1	1	1	1	0	1	1	1	0	1	0	0	1	0	1	0	1	0	1	1	1	1	1	1
Cebollas	Pinus engelmannii	88	2583118	516421	44	21	46	0.956522	1.05	0	1	1	0	0	1	1	1	1	1	1	1	1	0	1	0	1	1	1	0	1	0	1	0	1	0	0	1	0	1	0	0	0	1	1	0	1	1	1	1
Cebollas	Pinus engelmannii	94	2583252	516421	36	19	34	1.05882	0.95	0	1	1	0	0	0	0	0	0	0	0	0	0	0	0	0	0	0	0	0	1	0	1	0	0	1	0	0	0	0	0	0	0	0	0	0	0	1	0	0
Cebollas	Pinus engelmannii	97	2583268	516418	34	25	42	0.809524	1.25	0	0	1	0	1	1	1	0	1	0	0	1	1	1	1	0	1	0	1	0	0	1	1	1	1	1	0	0	1	1	0	0	1	0	0	1	0	0	0	0
Cebollas	Pinus engelmannii	100	2583336	516361	28	22	31	0.903226	1.1	0	1	0	0	1	0	1	0	0	1	0	1	0	1	1	0	1	0	1	0	0	1	1	0	1	0	0	0	1	1	0	0	1	0	1	0	1	1	1	0
Cebollas	Pinus engelmannii	103	2583405	516458	36	21	38	0.947368	1.05	0	0	1	0	1	1	1	1	0	1	0	0	0	1	0	0	0	0	1	1	0	0	1	1	1	1	0	0	1	0	1	0	1	0	1	0	1	1	1	1
Cebollas	Pinus engelmannii	106	2583432	516472	30	22	32	0.9375	1.1	0	0	1	0	1	0	1	1	1	0	1	1	1	1	1	0	0	1	1	0	0	1	1	1	1	1	0	0	1	1	0	0	1	1	1	0	1	1	1	1
Cebollas	Pinus engelmannii	109	2583187	516498	26	19	25	1.04	0.95	0	0	1	0	1	0	1	1	0	1	0	1	1	0	1	0	1	1	1	0	0	1	0	1	0	1	0	0	1	0	1	1	1	1	0	1	1	1	1	1
Cebollas	Pinus engelmannii	112	2583176	516451	32	24	38	0.842105	1.2	1	1	0	0	0	1	1	0	0	1	0	1	1	1	0	1	1	0	1	1	1	1	0	0	0	1	0	1	0	1	0	1	0	1	0	0	1	0	0	1
Cebollas	Pinus engelmannii	115	2583137	516505	30	22	33	0.909091	1.1	0	0	1	0	1	1	0	1	0	1	0	1	0	0	1	0	1	1	1	1	0	1	0	0	1	0	0	0	0	0	0	1	1	0	1	0	1	1	1	1
Cebollas	Pinus engelmannii	118	2583144	516526	35	23	41	0.853659	1.15	1	1	1	0	1	1	1	1	0	1	0	1	0	1	1	0	1	1	1	1	0	1	1	1	1	1	0	0	1	0	1	0	1	1	0	1	1	1	1	1
Coyotes	Pinus engelmannii	4	2590985	497736	29	20	29	1	1	0	0	1	0	0	0	0	1	0	1	1	1	0	0	1	0	1	1	1	0	0	0	1	0	1	1	0	0	1	0	1	0	1	0	0	1	0	0	0	0
Coyotes	Pinus engelmannii	7	2590988	497736	33	23	38	0.868421	1.15	0	1	1	0	1	1	0	0	0	1	0	1	1	1	0	0	1	1	1	1	0	1	1	1	0	1	1	0	1	1	0	0	1	0	1	0	0	1	0	0
Coyotes	Pinus engelmannii	10	2591001	497714	25	22	28	0.892857	1.1	0	0	0	0	1	0	0	1	0	1	0	1	0	0	1	0	0	1	0	0	0	0	1	0	1	1	0	0	1	1	0	1	0	1	1	0	0	1	0	1
Coyotes	Pinus engelmannii	13	2591021	497692	22	20	22	1	1	0	0	0	0	1	1	0	1	0	1	0	1	1	1	1	0	0	1	0	1	0	0	1	0	1	1	1	0	1	1	0	0	1	0	0	0	1	1	1	0
Coyotes	Pinus engelmannii	16	2591043	497676	33	17	28	1.17857	0.85	0	1	1	0	1	1	1	1	1	0	1	1	1	0	1	0	1	1	1	1	0	1	1	0	1	1	0	0	1	1	0	1	1	0	1	1	1	1	1	0
Coyotes	Pinus engelmannii	22	2591024	497718	29	20	29	1	1	0	0	0	0	1	0	0	1	1	1	0	1	0	1	0	0	0	1	0	0	0	0	1	0	1	1	0	0	0	1	0	1	1	1	1	0	1	1	1	0
Coyotes	Pinus engelmannii	25	2591021	497726	26	22	29	0.896552	1.1	0	1	1	0	1	0	1	1	1	1	1	1	0	1	1	0	1	1	1	1	1	0	1	0	1	1	0	1	0	1	0	1	1	1	1	0	1	1	1	0
Coyotes	Pinus engelmannii	28	2591010	497739	42	23	48	0.875	1.15	0	1	1	0	0	1	1	1	1	0	0	0	0	0	1	0	1	0	1	1	0	1	1	0	1	1	0	1	0	1	0	0	1	1	1	0	1	1	1	0
Coyotes	Pinus engelmannii	34	2591014	497776	26	23	30	0.866667	1.15	0	1	1	0	0	0	0	1	1	1	0	1	0	1	1	0	1	0	1	0	0	1	1	1	1	1	0	1	0	1	0	0	0	0	0	0	0	1	0	0
Coyotes	Pinus engelmannii	37	2591042	497737	32	21	33	0.969697	1.05	0	1	1	0	1	1	1	1	1	0	1	1	0	1	1	0	1	1	1	1	0	1	1	0	1	1	0	1	1	1	0	0	1	1	1	0	1	1	1	1
Coyotes	Pinus engelmannii	46	2591087	497721	40	24	47	0.851064	1.2	0	1	1	0	1	0	1	0	1	1	0	1	0	0	0	0	1	1	1	0	0	1	1	0	1	0	0	0	1	1	0	1	0	1	1	0	1	1	1	0
Coyotes	Pinus engelmannii	49	2591088	497735	26	26	34	0.764706	1.3	0	1	1	0	1	0	1	1	1	0	1	1	0	0	1	0	1	1	1	1	0	1	1	1	1	1	0	0	1	1	0	1	1	1	1	0	1	1	1	0
Coyotes	Pinus engelmannii	52	2591080	497748	32	19	33	0.969697	0.95	0	0	0	0	0	0	0	1	1	0	1	0	0	0	1	0	1	1	0	0	0	1	0	0	1	1	0	0	1	1	0	0	0	0	1	0	0	1	0	0
Coyotes	Pinus engelmannii	61	2591058	497778	27	21	29	0.931034	1.05	0	1	1	0	1	0	1	0	1	0	1	1	0	1	0	0	0	1	1	0	1	0	1	1	1	1	0	1	0	1	0	1	1	1	1	0	1	1	0	1
Coyotes	Pinus engelmannii	64	2591083	497772	27	19	26	1.03846	0.95	0	1	1	0	1	1	1	1	1	1	1	1	0	1	1	0	1	1	1	0	0	1	1	1	1	1	0	0	1	1	0	0	1	1	0	0	0	1	1	0
Coyotes	Pinus engelmannii	67	2591036	497803	27	25	34	0.794118	1.25	0	1	1	0	0	1	1	1	1	1	0	0	0	0	1	0	1	0	1	0	0	1	1	0	1	1	0	1	0	1	0	1	1	1	1	0	1	1	1	1
Coyotes	Pinus engelmannii	70	2591053	497821	30	21	31	0.967742	1.05	1	1	1	0	1	0	1	1	0	1	0	1	0	0	1	0	1	1	1	0	0	1	1	0	1	1	0	0	1	0	1	1	1	0	1	1	1	1	1	1
Coyotes	Pinus engelmannii	73	2591077	497843	30	25	37	0.810811	1.25	0	1	1	0	1	0	1	1	1	0	1	1	0	1	1	0	1	1	1	0	0	1	1	0	1	1	0	1	0	1	0	1	1	1	1	0	1	1	1	0
Coyotes	Pinus engelmannii	76	2591076	497822	28	21	29	0.965517	1.05	1	0	1	0	1	0	1	1	0	1	0	1	1	1	1	0	1	1	1	0	0	1	1	0	1	1	0	1	1	0	1	0	1	0	0	0	0	1	1	1
Coyotes	Pinus engelmannii	79	2591092	497823	28	19	27	1.03704	0.95	0	1	1	0	1	0	1	1	1	0	0	1	0	1	1	0	1	1	1	0	0	1	1	1	1	1	0	0	1	1	0	1	0	1	1	0	1	1	1	1
Coyotes	Pinus engelmannii	82	2591099	497814	36	21	38	0.947368	1.05	0	0	1	0	0	0	1	0	0	1	0	1	0	0	1	0	1	0	0	0	0	0	0	1	1	0	0	0	1	0	1	0	1	0	1	0	0	0	0	0
Coyotes	Pinus engelmannii	85	2591102	497792	28	19	27	1.03704	0.95	0	1	1	0	1	1	1	1	1	0	1	1	0	0	1	0	1	0	1	0	1	0	1	0	1	1	0	0	1	1	0	1	1	1	1	0	1	1	1	0
Coyotes	Pinus engelmannii	88	2591113	497808	35	21	37	0.945946	1.05	1	0	0	0	1	1	0	1	0	0	0	1	1	0	1	0	0	1	0	1	0	0	1	0	1	1	0	1	1	0	1	0	1	1	0	1	1	1	1	0
Coyotes	Pinus engelmannii	91	2591134	497798	27	22	30	0.9	1.1	0	1	1	0	1	1	1	1	1	1	1	1	0	1	1	0	1	1	1	1	0	1	1	0	1	0	0	0	1	1	0	0	1	1	1	0	1	0	0	1
Coyotes	Pinus engelmannii	94	2591147	497770	39	19	37	1.05405	0.95	0	0	0	0	1	1	1	1	0	1	1	1	0	0	1	0	1	1	0	0	0	0	0	0	1	0	0	1	0	0	0	1	1	0	1	0	1	0	1	0
Coyotes	Pinus engelmannii	103	2591196	497729	24	23	27	0.888889	1.15	1	1	1	0	0	0	1	1	0	1	0	1	0	1	1	0	1	0	1	0	0	1	1	0	0	1	0	0	1	1	0	1	0	1	1	0	1	1	0	1
Coyotes	Pinus engelmannii	106	2591201	497717	24	26	31	0.774194	1.3	0	1	1	0	0	1	0	1	0	1	1	1	0	1	1	0	1	0	0	0	0	1	1	0	1	1	0	0	1	1	0	1	1	1	1	0	1	0	1	0
Coyotes	Pinus engelmannii	109	2591216	497705	40	25	50	0.8	1.25	1	0	1	0	1	0	1	1	0	1	0	1	1	1	1	0	1	1	1	0	0	1	0	0	1	0	0	0	1	0	0	1	0	1	1	0	0	1	1	0
Coyotes	Pinus engelmannii	112	2591234	497709	34	24	40	0.85	1.2	0	1	1	0	0	1	1	1	1	1	0	0	1	1	1	1	1	1	1	1	1	0	1	1	1	1	0	0	0	1	0	1	1	1	1	0	1	1	1	0
Coyotes	Pinus engelmannii	115	2591247	497695	35	23	40	0.875	1.15	0	1	1	0	1	0	1	1	1	1	1	1	0	1	0	0	1	1	1	0	1	0	1	1	1	1	0	0	1	1	0	1	1	1	0	0	1	1	1	1
Coyotes	Pinus engelmannii	118	2591267	497691	30	23	35	0.857143	1.15	0	1	1	0	1	1	1	1	0	1	1	0	0	1	1	0	1	1	1	0	1	0	1	0	1	1	0	1	0	1	0	0	1	0	0	0	0	0	0	0
Coyotes	Pinus engelmannii	121	2591263	497675	25	22	27	0.925926	1.1	0	0	0	1	0	0	1	0	1	0	0	1	1	0	0	0	1	1	1	0	0	0	0	0	1	1	0	0	1	0	0	0	1	0	0	1	0	1	0	0
Coyotes	Pinus engelmannii	124	2591200	497674	35	22	39	0.897436	1.1	1	1	0	0	0	0	0	0	0	1	0	1	0	1	0	0	0	0	0	0	0	0	1	0	1	1	0	0	1	0	1	1	1	0	1	0	1	1	1	0
Coyotes	Pinus engelmannii	127	2591156	497652	32	21	34	0.941176	1.05	0	1	1	0	1	1	1	1	1	0	1	1	1	0	1	1	1	0	1	0	1	0	1	0	1	1	0	0	1	1	0	1	1	1	1	0	1	1	1	0
Coyotes	Pinus engelmannii	130	2591159	497641	32	18	28	1.14286	0.9	0	1	1	0	1	0	1	1	1	1	1	1	0	1	1	0	1	1	1	0	0	1	1	0	1	1	0	0	0	1	0	0	0	1	1	0	1	1	1	1
Cumbres	Pinus engelmannii	1	2.63934e+06	475472						0	1	1	0	0	1	1	1	1	1	0	1	1	0	1	0	1	1	1	0	1	0	1	1	1	1	0	0	1	0	1	0	0	1	1	0	0	0	1	0
Cumbres	Pinus engelmannii	4	2.63927e+06	475365	42	26	61	0.688525	1.3	0	1	1	0	1	0	0	1	1	1	0	1	0	0	1	0	1	1	1	0	1	0	1	0	1	1	1	0	1	0	1	0	0	1	1	0	0	0	1	1
Cumbres	Pinus engelmannii	7	2.63917e+06	475237	56	48	86	0.651163	2.4	0	0	1	0	1	0	1	1	1	1	0	1	0	0	1	0	1	1	1	0	1	0	1	0	1	1	0	0	1	0	1	1	1	1	1	0	0	1	1	0
Cumbres	Pinus engelmannii	10	2.63914e+06	475073	43	33	77	0.558442	1.65	0	1	1	0	1	1	1	1	0	1	0	1	1	0	1	0	1	1	1	0	1	0	1	0	1	1	1	0	1	0	1	0	1	1	1	0	1	0	1	0
Cumbres	Pinus engelmannii	13	2.63907e+06	475031	40	31	77	0.519481	1.55	0	1	1	0	0	1	0	1	1	0	0	1	1	0	1	0	1	1	1	0	1	0	1	1	1	1	0	0	0	0	1	0	1	1	1	0	0	1	0	1
Cumbres	Pinus engelmannii	16	2.63903e+06	475031	39	30	78	0.5	1.5	0	1	1	0	1	1	1	1	1	0	0	1	0	0	1	0	1	1	1	0	1	0	1	0	1	1	1	0	1	0	1	1	1	1	1	0	0	1	0	1
Cumbres	Pinus engelmannii	22	2.63908e+06	474946	39	34	88	0.443182	1.7	0	0	1	0	1	0	1	1	1	1	0	1	0	0	1	0	1	1	1	0	1	0	1	1	1	1	0	0	0	0	1	1	1	1	1	0	0	1	1	1
Cumbres	Pinus engelmannii	28	2.63928e+06	474983	34	29	85	0.4	1.45	0	0	1	0	1	1	1	1	1	0	0	1	0	0	1	0	1	1	0	0	1	0	1	0	1	1	0	0	1	0	1	0	1	1	1	0	1	0	1	0
Cumbres	Pinus engelmannii	31	2.6392e+06	475263	34	23	69	0.492754	1.15	0	1	1	0	1	1	1	1	1	0	0	1	1	1	1	0	1	1	1	0	1	0	1	0	1	1	0	0	1	0	1	1	0	1	1	0	1	1	1	0
Cumbres	Pinus engelmannii	34	2.63916e+06	474994	34	29	85	0.4	1.45	0	0	1	0	1	1	1	1	1	0	0	1	1	0	1	0	1	1	1	0	1	0	1	1	1	1	0	0	1	0	1	0	1	1	1	0	0	1	1	1
Cumbres	Pinus engelmannii	37	2.63906e+06	474906	38	26	69	0.550725	1.3	0	1	1	0	1	0	1	1	1	1	0	1	1	0	1	0	1	1	1	0	1	0	1	0	1	1	0	0	1	0	1	1	1	1	1	0	1	1	1	0
Cumbres	Pinus engelmannii	40	2.63894e+06	474810	37	31	83	0.445783	1.55	0	0	1	0	1	0	1	0	1	0	0	1	1	0	1	0	1	1	1	0	1	0	1	0	1	1	0	0	1	0	1	1	1	1	1	0	1	1	1	0
Cumbres	Pinus engelmannii	43	2.63881e+06	474708						0	0	1	0	1	0	1	1	1	1	0	1	1	1	1	0	1	1	1	0	1	0	1	1	1	1	0	0	1	0	1	1	1	1	1	0	1	1	0	0
Cumbres	Pinus engelmannii	46	2.63884e+06	474796						0	0	1	0	1	1	1	1	1	0	0	1	1	0	1	0	1	1	1	0	1	0	1	1	1	1	0	0	1	0	1	1	1	1	1	0	0	0	1	1
Cumbres	Pinus engelmannii	49	2.63887e+06	474900	37	27	72	0.513889	1.35	0	0	1	0	1	0	1	1	1	0	0	1	1	0	1	0	1	1	1	0	1	0	1	0	1	1	0	0	1	0	1	1	0	1	0	0	0	1	0	0
Cumbres	Pinus engelmannii	52	2.63891e+06	474886	33	23	71	0.464789	1.15	0	1	1	0	1	0	1	1	1	1	0	1	1	0	1	0	1	1	1	0	1	0	1	1	1	1	0	0	1	0	1	1	0	0	1	0	1	1	1	1
Cumbres	Pinus engelmannii	55	2.63894e+06	474898	42	37	88	0.477273	1.85	0	0	1	0	1	1	1	1	1	0	0	1	1	0	1	0	1	0	0	0	1	0	1	0	1	1	0	0	1	0	1	0	1	1	1	0	1	0	1	1
Cumbres	Pinus engelmannii	64	2.63896e+06	475028	34	13	38	0.894737	0.65	0	0	1	0	1	0	1	1	1	1	0	1	1	0	1	0	1	1	0	0	1	0	1	0	1	1	1	0	1	0	1	1	1	1	1	0	0	1	1	1
Cumbres	Pinus engelmannii	67	2.63884e+06	475016	50	49	97	0.515464	2.45	0	0	1	0	1	0	0	1	1	1	0	1	0	0	1	0	1	0	0	0	1	0	1	1	1	1	0	0	1	0	1	1	1	1	1	0	1	1	0	0
Cumbres	Pinus engelmannii	70	2.63889e+06	475036	37	32	87	0.425287	1.6	0	1	1	0	1	0	1	1	1	1	0	1	1	0	1	0	1	1	0	1	1	0	1	0	1	1	0	0	1	0	1	0	1	1	1	0	1	1	0	0
Cumbres	Pinus engelmannii	73	2.639e+06	475079	43	35	82	0.52439	1.75	0	1	1	0	1	1	1	1	1	0	0	1	1	0	1	0	1	1	1	0	1	0	1	0	1	1	0	0	0	0	1	1	1	1	1	0	0	1	0	1
Cumbres	Pinus engelmannii	76	2.6388e+06	475135	45	45	100	0.45	2.25	0	0	1	0	1	0	1	1	1	1	0	1	1	1	1	0	1	1	1	0	1	0	1	0	1	1	0	0	1	0	1	0	0	1	1	0	1	1	0	0
Cumbres	Pinus engelmannii	79	2.63922e+06	475277	45	37	83	0.542169	1.85	0	1	1	0	1	1	1	1	1	0	0	1	1	0	1	0	1	1	1	1	1	1	1	1	1	1	0	0	1	0	1	0	0	1	0	0	1	1	1	0
Cumbres	Pinus engelmannii	88	2.63915e+06	475421	43	39	90	0.477778	1.95	0	0	1	0	1	0	1	1	1	0	0	1	1	0	1	0	1	1	0	1	1	0	1	0	1	1	0	0	1	0	1	1	1	1	1	0	1	0	1	0
Cumbres	Pinus engelmannii	94	2.6392e+06	475568	47	48	103	0.456311	2.4	0	1	1	0	1	1	1	1	1	0	0	1	0	0	1	0	1	1	1	0	1	0	1	0	1	1	0	0	1	0	1	0	1	1	1	0	0	1	1	0
Cumbres	Pinus engelmannii	97	2.63916e+06	475594						0	1	1	0	1	0	1	1	1	0	0	1	1	0	1	0	1	1	1	1	1	0	0	1	1	1	0	0	1	0	1	1	0	1	1	0	1	1	1	1
Cumbres	Pinus engelmannii	100	2.63921e+06	475616						0	1	1	0	1	0	1	1	1	0	0	1	1	0	1	0	1	1	1	0	1	0	1	0	1	1	0	0	1	0	1	1	1	1	1	0	0	1	1	1
Cumbres	Pinus engelmannii	106	2.63917e+06	475766						0	1	1	0	1	1	1	1	1	1	0	1	1	0	1	0	1	1	0	0	1	0	1	1	1	1	0	0	0	0	1	0	1	1	1	0	1	0	1	1
Cumbres	Pinus engelmannii	109	2.63928e+06	475837						0	0	1	0	1	0	1	1	1	0	0	1	1	0	1	0	1	1	0	0	1	0	1	1	1	1	0	0	1	0	1	1	1	1	1	0	1	1	1	1
Cumbres	Pinus engelmannii	112	2.63932e+06	475843						0	0	1	0	1	1	1	1	1	1	0	1	1	0	1	0	1	1	1	0	1	0	1	0	1	1	0	0	1	0	1	1	0	1	0	0	1	1	1	0
Cumbres	Pinus engelmannii	115	2.63928e+06	475812						0	1	1	0	1	1	1	1	1	1	0	1	1	0	1	0	0	1	1	0	1	0	1	0	1	1	1	0	1	0	1	1	1	1	1	0	1	1	1	0
Cumbres	Pinus engelmannii	118	2.63923e+06	475730						0	1	1	0	1	0	1	1	1	0	0	1	1	0	1	0	1	1	1	0	1	0	1	1	1	1	0	0	0	0	1	1	1	1	1	0	1	1	0	1
Cumbres	Pinus engelmannii	121	2.63926e+06	475735						0	0	1	0	1	0	1	1	1	1	0	1	0	0	1	0	1	1	0	0	1	0	1	0	1	1	0	0	1	0	1	1	0	1	0	0	1	1	0	1
Cumbres	Pinus engelmannii	124	2.63938e+06	475761						0	0	1	0	1	0	1	1	1	0	0	1	1	0	1	0	1	1	0	0	1	0	1	1	1	1	0	0	1	0	1	0	1	1	0	0	1	0	1	0
Cumbres	Pinus engelmannii	127	2.63936e+06	475723						0	0	1	0	1	0	1	1	1	0	0	1	1	0	1	0	1	1	0	1	1	0	1	0	1	1	0	0	1	0	1	1	1	1	1	0	1	0	1	0
El Rio	Pinus engelmannii	1	2625906	524589	35	21	36	0.972222	1.05	0	0	1	1	0	1	1	1	1	1	0	1	0	0	1	0	1	1	1	0	0	1	0	0	0	1	1	1	1	0	1	1	1	0	0	1	1	1	1	1
El Rio	Pinus engelmannii	7	2625881	524601	39	22	42	0.928571	1.1	0	0	1	0	1	0	1	0	0	0	1	1	0	0	0	0	0	0	1	0	0	0	1	1	1	1	0	0	1	1	0	0	1	1	1	0	1	1	0	0
El Rio	Pinus engelmannii	13	2625888	524628	34	25	42	0.809524	1.25	0	1	1	0	0	0	1	1	1	0	1	1	0	1	1	0	1	1	0	0	1	0	1	1	0	1	0	1	0	1	0	0	1	0	1	0	1	1	1	0
El Rio	Pinus engelmannii	16	2625893	524625	32	23	37	0.864865	1.15	0	0	0	0	1	0	1	1	1	0	0	1	0	0	1	0	1	1	1	0	0	1	1	0	0	1	0	1	0	1	0	0	1	1	1	0	1	1	0	1
El Rio	Pinus engelmannii	22	2625911	524624	30	22	33	0.909091	1.1	0	0	1	0	1	0	1	1	1	0	1	1	0	0	1	0	1	1	0	1	1	0	0	1	0	1	0	0	1	1	0	0	1	1	1	0	1	1	0	0
El Rio	Pinus engelmannii	25	2625902	524642	24	18	27	0.888889	0.9	0	0	1	0	1	0	1	1	1	0	1	1	0	0	1	0	1	1	1	0	1	0	1	0	1	1	0	1	0	0	1	1	1	1	0	0	0	1	1	1
El Rio	Pinus engelmannii	28	2625876	524643	25	22	26	0.961538	1.1	0	1	1	0	1	0	0	1	1	0	1	0	0	0	0	0	0	0	0	0	0	0	1	0	1	0	0	0	1	1	0	0	0	0	0	0	0	0	0	0
El Rio	Pinus engelmannii	31	2625896	524661	35	18	40	0.875	0.9	0	1	0	1	0	0	1	1	1	0	1	1	0	0	0	0	1	1	1	0	0	1	1	0	1	0	0	0	0	0	0	0	0	1	1	0	1	1	1	0
El Rio	Pinus engelmannii	34	2625909	524677	42	24	48	0.875	1.2	0	1	1	0	1	0	1	0	1	0	1	0	0	0	1	0	1	1	0	0	0	1	0	1	1	1	0	0	0	1	0	0	0	0	0	0	0	0	0	0
El Rio	Pinus engelmannii	37	2625878	524674	27	17	22	1.22727	0.85	0	0	1	0	1	0	1	1	1	0	1	0	0	0	1	0	1	1	0	0	1	0	1	0	1	1	0	0	1	1	0	0	0	0	1	0	0	1	1	0
El Rio	Pinus engelmannii	40	2625829	524678	24	19	26	0.923077	0.95	0	0	1	1	0	1	0	1	1	0	1	0	0	0	0	0	1	1	1	0	0	1	1	1	1	1	0	0	1	1	0	1	1	1	1	0	1	1	0	0
El Rio	Pinus engelmannii	43	2625808	524688	24	14	34	0.705882	0.7	0	0	1	0	0	1	1	0	0	0	0	1	0	0	1	0	0	0	1	1	0	0	0	1	0	1	0	1	0	1	0	0	1	1	1	0	1	1	0	0
El Rio	Pinus engelmannii	46	2625761	524706	25	20	25	1	1	0	1	1	0	1	0	1	0	1	0	1	0	0	0	1	0	1	1	0	0	0	1	1	0	1	1	0	0	1	1	0	0	0	0	0	0	0	0	0	0
El Rio	Pinus engelmannii	52	2625718	524740	28	19	26	1.07692	0.95	0	0	1	0	0	0	0	1	1	0	1	1	0	0	0	0	1	1	0	0	0	1	1	0	0	1	0	0	0	0	0	0	0	0	0	0	0	0	0	0
El Rio	Pinus engelmannii	55	2625694	524732	26	18	29	0.896552	0.9	0	0	1	0	0	0	1	1	1	0	0	0	0	0	0	0	1	1	1	0	0	1	1	0	1	1	0	0	1	1	0	0	1	1	1	0	1	1	0	0
El Rio	Pinus engelmannii	61	2625698	524701	34	22	38	0.894737	1.1	0	0	0	0	0	0	1	1	0	0	0	0	0	0	1	0	1	1	0	0	0	1	0	1	1	1	0	0	1	1	0	0	0	0	0	0	0	0	0	0
El Rio	Pinus engelmannii	64	2625728	524678	24	18	26	0.923077	0.9	0	0	1	0	0	0	1	0	0	0	0	1	0	1	1	0	0	0	1	0	0	0	0	0	1	1	1	0	1	1	0	1	1	1	1	0	1	1	1	0
El Rio	Pinus engelmannii	67	2625735	524669	26	19	25	1.04	0.95	0	1	1	0	1	0	1	0	1	0	0	1	1	0	0	0	0	0	0	0	1	0	1	0	1	1	0	0	0	0	0	0	0	0	0	0	0	1	0	0
El Rio	Pinus engelmannii	70	2625728	524651	24	24	29	0.827586	1.2	0	1	0	0	0	0	1	1	0	0	0	0	0	0	1	0	1	1	1	0	1	0	0	1	1	1	0	0	1	1	0	0	0	0	1	0	0	1	1	0
El Rio	Pinus engelmannii	73	2625725	524651	26	19	27	0.962963	0.95	0	0	1	0	0	0	0	1	0	1	1	0	0	0	0	0	1	1	1	0	1	0	1	0	1	1	0	0	1	1	0	0	1	1	1	0	1	1	0	0
El Rio	Pinus engelmannii	76	2625720	524648	25	25	31	0.806452	1.25	0	1	1	0	1	0	1	1	1	0	0	0	0	0	1	0	0	1	0	0	0	1	1	0	1	1	0	0	1	0	0	0	0	1	0	0	0	1	0	0
El Rio	Pinus engelmannii	79	2625693	524646	40	18	36	1.11111	0.9	0	1	1	0	1	0	0	0	0	1	1	1	1	0	0	0	0	1	0	0	1	0	1	0	0	1	0	0	1	0	0	0	1	0	0	0	0	1	0	0
El Rio	Pinus engelmannii	82	2625484	524558	28	19	30	0.933333	0.95	0	0	0	0	1	0	1	1	0	1	0	1	0	0	1	0	1	1	1	0	1	0	0	0	1	1	0	1	0	1	0	1	1	1	0	0	1	1	1	0
El Rio	Pinus engelmannii	85	2625422	524522	25	19	27	0.925926	0.95	0	0	1	0	1	0	1	1	1	0	1	1	0	0	0	0	0	1	0	1	1	0	0	0	1	1	0	0	1	1	0	0	1	1	1	1	1	1	0	0
El Rio	Pinus engelmannii	88	2625369	524497	26	19	38	0.684211	0.95	0	0	1	0	1	0	1	1	0	1	0	0	0	0	1	0	1	1	0	0	0	1	1	0	1	1	0	1	0	1	0	0	0	0	0	0	0	0	0	0
El Rio	Pinus engelmannii	97	2625308	524438	33	20	31	1.06452	1	0	0	1	0	0	0	1	0	0	1	0	1	1	0	0	0	0	0	0	0	1	0	1	0	1	1	0	0	1	0	0	0	1	0	0	0	0	0	0	0
El Rio	Pinus engelmannii	100	2625317	524388	26	18	39	0.666667	0.9	0	1	1	0	1	0	1	0	1	0	1	0	0	1	0	0	1	1	0	0	1	0	0	1	1	1	0	0	0	1	0	0	0	0	1	0	0	1	0	0
El Rio	Pinus engelmannii	103	2625354	524421	35	20	34	1.02941	1	0	1	1	0	1	0	0	1	0	1	1	1	0	0	0	0	1	1	1	0	1	0	1	1	1	1	0	0	1	1	0	1	1	1	1	0	1	1	1	0
El Rio	Pinus engelmannii	106	2625557	524506	30	29	43	0.697674	1.45	0	0	1	1	0	1	0	1	1	1	1	1	0	0	1	0	1	1	1	0	0	1	1	1	1	0	0	0	0	0	0	1	0	1	1	0	1	1	1	1
El Rio	Pinus engelmannii	109	2625601	524501	35	21	33.3013	1.05101	1.05	0	1	1	0	1	0	0	1	1	0	1	0	0	0	0	0	0	0	0	0	0	0	1	0	1	0	0	1	0	1	0	0	0	1	1	0	0	0	0	0
El Rio	Pinus engelmannii	115	2625625	524509	34.3364	28	46	0.746443	1.4	0	1	1	0	0	0	1	1	0	1	1	0	0	0	0	0	1	1	1	0	1	0	1	0	1	1	0	1	0	1	0	0	1	1	1	0	1	1	1	0
El Rio	Pinus engelmannii	118	2625652	524516	34.9818	22	39	0.89697	1.1	0	0	1	0	1	0	1	1	0	1	0	0	0	0	1	0	1	1	0	0	1	0	0	0	0	1	0	0	1	1	0	0	0	0	0	0	0	0	0	0
El Rio	Pinus engelmannii	121	2625650	524531	42	20	41	1.02439	1	0	0	1	0	1	0	1	1	1	0	1	0	0	0	1	0	1	1	0	0	0	1	1	0	1	1	0	1	0	1	0	0	0	1	0	0	0	0	0	0
El Rio	Pinus engelmannii	124	2625663	524539	44	20	44	1	1	0	1	1	0	1	0	1	1	1	0	1	0	0	0	1	0	1	1	0	0	1	0	1	0	1	1	0	0	1	0	0	0	0	0	0	0	0	0	0	0
El Rio	Pinus engelmannii	130	2625682	524529	45	24	55	0.818182	1.2	0	1	1	0	1	0	1	1	0	1	0	0	0	0	1	0	1	1	0	0	1	0	1	0	1	1	0	1	0	1	0	0	0	0	1	0	0	1	0	0
La Mesa	Pinus engelmannii	4	2591938	494596	30	18	61	0.491803	0.9	0	0	1	0	1	0	1	0	1	0	1	1	0	0	1	0	1	0	0	0	0	1	0	1	1	0	0	1	0	0	0	0	0	1	0	0	1	0	1	0
La Mesa	Pinus engelmannii	7	2591936	494592	40	24	59	0.677966	1.2	0	1	0	0	0	0	1	1	0	0	0	1	0	1	0	0	1	1	1	0	0	0	1	0	1	1	0	0	1	1	0	0	0	1	1	0	0	1	0	0
La Mesa	Pinus engelmannii	16	2591923	494569	33	19	58	0.568966	0.95	0	1	1	0	1	0	1	0	1	0	1	1	0	0	1	0	1	0	0	0	0	1	0	0	1	1	0	0	1	0	0	0	1	1	1	0	1	1	1	0
La Mesa	Pinus engelmannii	19	2591919	494573	28	20	72	0.388889	1	0	1	1	0	1	0	1	1	0	0	1	1	0	0	1	0	0	1	0	0	1	0	1	0	1	0	0	1	0	1	0	0	0	0	0	0	0	0	0	0
La Mesa	Pinus engelmannii	25	2591851	494534	32	18	57	0.561404	0.9	0	0	1	0	1	0	1	1	1	0	1	1	0	1	0	0	1	1	0	0	1	0	1	0	0	1	0	0	1	1	0	0	0	0	1	0	0	1	0	0
La Mesa	Pinus engelmannii	31	2591792	494515	29	15	51	0.568627	0.75	0	0	1	0	1	0	1	1	1	0	1	1	0	0	1	0	1	1	1	0	1	0	1	0	1	1	0	0	1	1	0	1	0	1	0	0	0	1	1	0
La Mesa	Pinus engelmannii	34	2591785	494534						0	1	1	0	1	0	0	1	1	0	1	1	0	0	1	0	1	0	1	0	1	0	0	0	1	1	0	1	0	1	0	0	0	1	1	0	1	1	1	0
La Mesa	Pinus engelmannii	37	2591884	494591	33	22	66	0.5	1.1	0	1	1	0	1	0	0	1	1	0	0	1	0	0	1	0	1	1	0	0	1	0	1	0	1	0	0	0	1	0	0	1	0	0	1	0	0	0	1	0
La Mesa	Pinus engelmannii	40	2591896	494619	31	18	58	0.534483	0.9	0	1	1	0	1	0	0	1	1	0	1	1	0	0	1	0	1	1	1	0	1	0	0	1	1	1	0	1	0	1	0	1	1	0	1	0	1	1	0	1
La Mesa	Pinus engelmannii	43	2591924	494629	45	33	73	0.616438	1.65	0	0	1	0	1	0	1	1	0	0	0	1	0	0	1	0	1	1	1	0	1	0	1	0	1	1	0	0	0	1	0	0	0	1	1	0	0	1	0	0
La Mesa	Pinus engelmannii	49	2591862	494662	49	32	66	0.742424	1.6	0	1	1	0	1	0	0	0	0	0	0	1	1	0	0	0	1	1	0	0	1	0	1	0	1	1	0	0	1	0	1	0	0	0	0	1	0	1	0	0
La Mesa	Pinus engelmannii	52	2591851	494624	34	22	64	0.53125	1.1	0	1	1	0	1	0	1	0	1	0	1	1	0	0	0	0	1	1	1	0	0	1	1	0	1	1	0	1	0	1	0	1	1	1	0	0	1	0	0	0
La Mesa	Pinus engelmannii	55	2591836	494642	42	24	57	0.736842	1.2	0	1	1	0	1	0	1	0	1	0	0	1	0	0	1	0	1	1	1	0	1	0	1	0	1	1	0	1	0	1	0	0	0	0	1	0	0	1	0	0
La Mesa	Pinus engelmannii	58	2591836	494642	31	16	52	0.596154	0.8	0	1	1	0	1	0	0	1	1	0	1	0	0	0	0	0	1	0	1	0	1	0	1	1	0	1	0	1	0	1	0	0	0	1	1	0	0	0	1	0
La Mesa	Pinus engelmannii	61	2591823	494640	24	18	74	0.324324	0.9	0	1	1	0	0	0	0	1	1	0	1	1	0	0	1	0	1	1	1	0	0	1	1	0	1	1	0	1	0	1	0	1	1	1	1	0	1	1	1	0
La Mesa	Pinus engelmannii	64	2591814	494632	36	31	86	0.418605	1.55	0	1	1	0	1	0	1	0	1	0	0	1	0	0	1	0	1	1	0	0	1	0	1	0	1	1	0	1	0	1	0	0	0	1	0	0	0	1	1	0
La Mesa	Pinus engelmannii	67	2591828	494616	32	21	67	0.477612	1.05	0	1	1	0	1	0	0	1	1	0	1	1	0	0	1	0	1	1	1	0	0	1	1	0	1	1	0	0	1	1	0	1	1	0	1	0	0	0	1	0
La Mesa	Pinus engelmannii	70	2591817	494621						0	1	0	0	0	0	1	1	0	0	0	1	0	0	1	0	1	1	1	0	0	0	0	1	1	1	0	0	0	1	0	1	0	0	0	1	1	1	1	0
La Mesa	Pinus engelmannii	73	2591801	494621	37	24	65	0.569231	1.2	0	1	1	0	1	0	1	1	1	0	1	0	0	0	1	0	1	1	0	0	0	1	1	0	1	1	0	1	0	0	0	0	0	1	0	0	0	1	1	0
La Mesa	Pinus engelmannii	76	2591794	494609						0	1	1	0	1	0	1	1	1	0	0	0	0	0	1	0	1	1	1	0	0	1	1	0	1	1	0	0	1	0	1	1	1	1	1	0	0	1	1	0
La Mesa	Pinus engelmannii	79	2591702	494608	35	20	57	0.614035	1	0	0	0	0	1	0	1	1	0	0	0	1	0	1	0	0	0	1	1	0	0	0	1	0	1	1	0	0	1	1	0	1	1	1	1	0	1	1	1	0
La Mesa	Pinus engelmannii	85	2591717	494631	37	24	64	0.578125	1.2	0	1	1	0	1	0	1	1	1	0	1	1	0	0	1	0	1	1	1	0	1	0	1	0	1	1	0	0	0	1	1	1	1	0	0	0	1	0	0	0
La Mesa	Pinus engelmannii	94	2591799	494665	32	20	62	0.516129	1	0	1	1	0	1	0	1	0	1	0	0	1	0	0	0	0	0	1	1	0	0	1	1	0	1	1	0	0	1	0	1	0	0	0	1	0	1	1	1	1
La Mesa	Pinus engelmannii	100	2591888	494691						0	1	1	0	1	0	1	1	1	0	1	1	0	0	1	0	1	0	1	0	1	0	0	1	0	1	0	0	1	1	0	0	0	1	0	1	1	0	0	1
La Mesa	Pinus engelmannii	103	2591876	494730	31	19	61	0.508197	0.95	0	0	1	0	1	0	1	1	1	0	0	1	0	0	1	0	1	1	1	0	1	0	1	1	1	1	0	0	1	1	0	1	0	0	1	0	0	1	1	0
La Mesa	Pinus engelmannii	106	2591823	494723	29	18	63	0.460317	0.9	0	1	1	0	1	0	1	1	1	0	1	0	0	0	0	0	0	0	1	0	1	0	1	0	1	1	0	0	1	1	0	1	0	1	1	0	1	1	1	0
La Mesa	Pinus engelmannii	109	2591785	494703						0	1	0	0	0	0	1	1	0	0	0	1	0	0	1	0	0	1	1	0	0	0	1	0	1	1	0	0	1	1	0	1	0	1	1	0	0	1	1	0
La Mesa	Pinus engelmannii	112	2591771	494689	34	21	63	0.539683	1.05	0	1	1	0	1	0	1	1	1	0	0	0	0	0	0	0	1	1	1	0	1	0	1	0	1	1	0	0	0	1	0	0	1	0	1	0	0	1	1	0
La Mesa	Pinus engelmannii	115	2591760	494711						0	1	1	0	1	0	0	1	1	0	0	1	0	0	1	0	0	1	1	0	1	0	0	0	1	1	0	1	0	1	0	1	0	1	1	0	0	1	1	0
La Mesa	Pinus engelmannii	118	2591728	494669	29	18	61	0.47541	0.9	0	1	1	0	0	0	0	1	1	0	1	1	0	0	1	0	1	0	0	0	0	1	1	0	1	0	0	1	0	0	0	1	1	1	1	0	1	1	1	1
La Mesa	Pinus engelmannii	121	2591716	494668						0	1	0	0	0	0	0	0	1	0	0	0	1	0	0	0	1	1	1	0	1	0	1	0	1	1	0	0	1	0	1	0	1	0	0	1	0	1	0	0
La Mesa	Pinus engelmannii	124	2591710	494649	29	17	59	0.491525	0.85	0	1	1	0	1	0	1	1	1	0	1	1	0	0	1	0	1	1	1	0	0	1	1	0	1	1	0	1	0	1	0	0	0	1	1	0	1	1	1	0
La Mesa	Pinus engelmannii	127	2591687	494658						0	0	0	0	1	0	1	0	0	0	0	1	0	1	0	0	0	1	1	0	0	0	1	0	1	1	0	0	1	1	0	0	0	1	0	0	1	0	1	0
La Mesa	Pinus engelmannii	130	2591681	494644	36	20	55	0.654545	1	0	0	1	0	0	0	1	0	1	0	0	0	0	0	1	0	1	0	0	0	1	0	1	0	1	0	0	0	1	1	0	0	1	0	1	0	1	0	0	0
La Mesa	Pinus engelmannii	133	2.59167e+06	494639	33	20.79	63	0.52381	1.0395	0	0	1	0	1	1	1	0	1	0	0	1	1	0	1	0	0	1	1	0	1	0	1	1	1	1	0	0	1	0	1	1	1	1	1	1	0	0	0	0
Nueva Patria	Pinus engelmannii	1	2.66048e+06	450310	35	20	57	0.614035	1	0	1	1	0	1	0	1	1	1	0	0	1	1	0	1	0	1	1	1	0	1	0	1	0	1	1	1	0	1	0	1	1	0	1	1	1	0	1	1	1
Nueva Patria	Pinus engelmannii	4	2.66048e+06	450274	24	18	74	0.324324	0.9	0	1	1	0	1	0	1	1	1	0	0	1	0	0	1	0	1	1	1	0	1	0	1	0	1	1	0	0	1	0	1	1	1	1	1	1	0	0	1	0
Nueva Patria	Pinus engelmannii	7	2.66047e+06	450265	31	18	58	0.534483	0.9	0	1	1	0	1	1	1	1	1	0	0	1	1	0	1	0	1	1	1	0	1	0	1	0	1	1	0	0	0	0	1	1	1	1	1	1	1	1	0	1
Nueva Patria	Pinus engelmannii	10	2.66047e+06	450234	28	20	72	0.388889	1	0	0	1	0	1	0	1	1	1	0	0	1	0	0	1	0	1	1	1	0	1	0	1	1	1	1	0	0	0	0	1	1	1	1	1	1	1	0	1	0
Nueva Patria	Pinus engelmannii	13	2.66044e+06	450186	33	22	66	0.5	1.1	0	1	1	0	1	1	0	1	1	0	0	1	1	0	1	0	1	1	1	0	1	0	1	0	1	1	1	0	1	0	1	1	0	1	1	1	1	1	1	0
Nueva Patria	Pinus engelmannii	28	2.6607e+06	449947	29	17	59	0.491525	0.85	0	1	1	0	1	0	1	1	1	0	0	1	0	0	1	0	1	1	1	0	1	0	1	1	1	1	0	0	1	0	1	1	1	1	1	1	0	1	1	0
Nueva Patria	Pinus engelmannii	31	2.66067e+06	449927	36	31	86	0.418605	1.55	0	1	1	0	1	0	1	0	1	0	0	1	0	0	1	0	1	1	1	0	1	0	1	0	1	1	0	0	1	0	1	1	1	1	1	1	1	0	1	0
Nueva Patria	Pinus engelmannii	34	2.66066e+06	449839	32	18	57	0.561404	0.9	0	0	1	0	0	1	1	1	1	0	0	1	1	0	1	0	1	1	1	0	1	0	1	0	1	1	1	0	1	0	1	1	1	1	1	1	0	1	1	1
Nueva Patria	Pinus engelmannii	37	2.66049e+06	449813	29	18	63	0.460317	0.9	0	1	1	0	1	1	0	1	1	0	0	1	0	0	1	0	1	1	1	0	1	0	1	0	1	1	0	0	0	0	1	1	1	1	1	1	0	1	1	1
Nueva Patria	Pinus engelmannii	40	2.66049e+06	449788	32	21	67	0.477612	1.05	0	1	1	0	1	0	1	1	0	1	0	1	0	0	1	0	1	1	1	0	1	0	1	0	1	1	0	0	1	0	1	1	1	1	1	1	0	1	1	1
Nueva Patria	Pinus engelmannii	43	2.66047e+06	449788						0	1	1	0	1	0	1	1	1	0	0	1	1	0	1	0	1	1	1	0	1	1	1	0	1	1	0	0	1	0	1	1	1	1	1	1	0	1	1	0
Nueva Patria	Pinus engelmannii	46	2.66045e+06	449793	42	24	57	0.736842	1.2	0	1	1	0	0	1	0	1	1	0	0	1	1	0	1	0	1	1	1	0	1	0	1	0	1	1	0	0	1	0	1	1	1	1	0	1	0	0	0	0
Nueva Patria	Pinus engelmannii	49	2.66038e+06	449799	34	21	63	0.539683	1.05	0	1	1	0	1	0	0	1	1	0	0	1	1	1	1	0	1	1	1	0	1	0	1	0	1	1	0	0	1	0	1	1	1	1	1	1	1	0	1	0
Nueva Patria	Pinus engelmannii	52	2.66038e+06	449756	37	24	65	0.569231	1.2	0	1	1	0	1	0	1	1	1	0	0	1	1	1	1	0	1	1	1	0	1	0	1	0	1	1	1	0	1	0	1	0	1	0	1	1	0	0	1	0
Nueva Patria	Pinus engelmannii	55	2.66035e+06	449728						0	1	1	0	1	0	1	1	1	0	0	1	1	1	1	0	1	1	1	0	1	0	1	0	1	1	0	0	1	0	1	0	1	1	1	1	1	1	1	0
Nueva Patria	Pinus engelmannii	58	2.66035e+06	449821	30	18	61	0.491803	0.9	0	1	1	0	1	0	1	1	1	0	0	1	0	1	1	0	1	1	1	0	1	0	1	0	1	1	0	0	1	0	1	1	1	0	1	1	0	1	1	1
Nueva Patria	Pinus engelmannii	61	2.66036e+06	449869	29	18	61	0.47541	0.9	1	1	1	0	1	0	1	1	1	0	0	1	0	0	1	0	1	0	1	1	1	0	1	0	1	1	0	0	1	0	1	1	0	1	1	1	0	0	1	0
Nueva Patria	Pinus engelmannii	64	2.66034e+06	449892	40	24	59	0.677966	1.2	0	1	1	0	1	0	1	1	1	0	0	1	1	0	1	0	1	1	1	0	1	0	1	0	1	1	0	0	1	0	1	1	1	1	0	1	1	1	1	0
Nueva Patria	Pinus engelmannii	67	2.65991e+06	449879						0	1	1	0	1	0	1	1	1	0	0	0	0	0	1	0	1	1	1	0	1	0	1	1	1	1	0	0	1	0	1	0	1	1	1	1	0	1	1	0
Nueva Patria	Pinus engelmannii	73	2.77092e+06	450511	34	22	64	0.53125	1.1	0	1	1	0	1	0	1	1	1	0	0	1	0	0	1	0	1	1	1	0	1	0	1	1	1	1	0	0	1	0	1	1	1	1	1	1	0	1	1	0
Nueva Patria	Pinus engelmannii	79	2.77078e+06	450553						0	1	1	0	1	0	1	1	1	0	0	1	1	0	1	0	1	1	1	0	1	0	1	1	1	1	0	0	1	0	1	1	1	1	1	1	1	0	1	0
Nueva Patria	Pinus engelmannii	85	2.65995e+06	450269						0	1	1	0	1	1	1	1	1	0	0	1	1	1	1	0	1	1	1	0	1	0	1	0	1	1	0	0	0	0	1	0	1	1	1	1	1	1	0	0
Nueva Patria	Pinus engelmannii	88	2.65995e+06	450340						0	1	1	0	1	0	1	1	1	0	0	1	0	0	1	0	1	1	1	0	1	0	1	1	1	1	0	0	1	0	1	0	1	1	1	1	0	1	1	1
Nueva Patria	Pinus engelmannii	91	2.65994e+06	450405						0	1	1	0	1	1	1	1	1	0	0	1	1	0	1	0	1	0	1	0	1	0	1	0	1	1	0	0	1	0	1	1	1	1	1	1	0	1	1	0
Nueva Patria	Pinus engelmannii	97	2.66006e+06	450261	32	20	62	0.516129	1	0	1	1	0	1	0	1	1	1	0	0	1	0	0	1	0	1	1	1	0	1	1	1	0	1	1	0	0	1	0	1	1	0	1	0	1	0	1	1	0
Nueva Patria	Pinus engelmannii	100	2.66009e+06	450261	37	24	64	0.578125	1.2	0	1	1	0	1	0	0	1	1	0	0	1	0	0	1	0	1	1	1	0	1	0	1	0	1	1	0	0	1	0	1	1	1	1	1	1	1	1	1	1
Nueva Patria	Pinus engelmannii	103	2.66013e+06	450227	33	21	63	0.52381	1.05	1	1	1	0	1	0	1	1	1	0	0	1	0	0	1	0	1	1	1	0	1	0	1	0	1	1	0	0	1	0	1	0	0	1	1	1	0	1	1	0
Nueva Patria	Pinus engelmannii	106	2.6602e+06	450160						0	1	1	0	1	0	0	1	1	0	0	1	0	1	1	0	1	1	1	0	1	0	1	0	1	1	0	0	1	0	1	0	1	1	1	1	0	0	0	1
Nueva Patria	Pinus engelmannii	109	2.66019e+06	450196	45	33	73	0.616438	1.65	0	1	1	0	1	0	1	1	0	1	0	1	1	0	1	0	1	1	1	0	1	0	1	0	1	1	0	0	1	0	1	1	1	1	1	1	1	0	0	1
Nueva Patria	Pinus engelmannii	112	2.66005e+06	450360	49	32	66	0.742424	1.6	0	1	1	0	1	0	1	0	1	0	0	1	0	1	1	0	1	1	1	0	1	0	1	0	1	1	0	0	1	0	1	1	1	1	1	1	1	0	1	0
Nueva Patria	Pinus engelmannii	115	2.66019e+06	450363	31	19	61	0.508197	0.95	0	1	1	0	1	0	1	1	1	0	0	1	1	0	1	0	1	1	1	0	1	0	1	0	1	1	0	0	0	0	1	1	1	1	1	1	0	0	0	0
Nueva Patria	Pinus engelmannii	118	2.66027e+06	450298	31	16	52	0.596154	0.8	0	0	1	0	1	0	0	1	0	1	0	1	1	0	1	0	1	0	1	0	1	0	1	0	1	1	0	0	1	0	1	0	1	1	1	1	1	1	0	1
Nueva Patria	Pinus engelmannii	121	2.6603e+06	450262	36	20	55	0.654545	1	0	1	1	0	1	0	1	1	1	0	0	1	1	0	1	0	1	1	1	0	1	0	1	0	1	1	0	0	1	0	1	1	1	1	0	1	1	0	1	0
Nueva Patria	Pinus engelmannii	124	2.66039e+06	450259	29	15	51	0.568627	0.75	0	1	1	0	1	1	1	1	0	1	0	1	0	0	1	0	1	1	1	0	1	1	1	0	1	1	0	0	1	0	1	0	1	1	1	1	1	0	1	0
Nueva Patria	Pinus engelmannii	130	2.66037e+06	450316	33	19	58	0.568966	0.95	0	1	1	0	1	1	1	1	0	1	0	1	0	0	1	0	1	1	0	0	1	0	1	0	1	1	0	0	1	0	1	0	0	1	0	1	0	1	1	0
[truncated: 164 more columns]

## Sheet: legend
DBH	diameter at breast height (cm)
CAI	average Current Annual Increment (cm) of DBH
CAI 20	average Current Annual Increment (cm) of DBH at age 20 years
